# Supplementary material for: Multi-omics study of silicosis reveals the potential therapeutic targets PGD2 and TXA2
Source: Theranostics. 2021 Jan 1;11(5):2381–94. doi: 10.7150/thno.47627 (PMC7797695; doi:10.7150/thno.47627)
Supplement: Supplementary file 2 — Supplementary tables. [file thnov11p2381s2.xlsx]

## Sheet: Title page
Multi-omics study of silicosis reveals the potential therapeutic targets PGD2 and TXA2 Junling Pang1*, Xianmei Qi1*, Ya Luo1*, Xiaona Li1, Ting Shu1, Baicun Li2, Meiyue Song5, Ying Liu1, Dong Wei3, Jingyu Chen3, 4†, Jing Wang1†, Chen Wang2 1 State Key Laboratory of Medical Molecular Biology, Institute of Basic Medical Sciences, Chinese Academy of Medical Sciences, Department of Pathophysiology, P…

## Sheet: S1
Table S1. Demographic, occupational, clinical characteristics of advanced silicosis cases in the study.
Patient No.	Age (yrs) at surgery	Gender	Occupation	Lung pathological description	Other comorbidities
1	65	Male	Sandblasting worker	None	Lung infection
2	27	Male	Stone mine worker	None	None
3	44	Male	Stone mine worker	Bilateral lungs with diffuse fibrotic nodules	Lung infection; PH
4	53	Male	Quarry worker	Left lung with fibrotic nodules	PH; After lung volume reduction surgery; Pulmonary aspergillosis
5	54	Male	Stone mine worker	Right lung with fibrotic nodules	PH; HBP; Diabetes
6	32	Male	Stone fabrication worker	Bilateral lungs with diffuse fibrotic nodules	Lung infection; Previous pulmonary TB
7	39	Male	Stone fabrication worker	Left lung with fibrotic nodules	After right pneumothorax surgery
8	63	Female	Jade processing worker	Bilateral lungs with fibrotic nodules; Right lung with bullae	Right lung bullae
9	27	Male	Stonemason	Bilateral lungs with diffuse fibrotic nodules	Lung infection; Chronic pulmonary heart disease
10	50	Male	Lead-zinc mine worker	Left lung with fibrotic nodules	Chronic pulmonary heart disease
Abbreviation: PH: pulmonary hypertension; HBP: high blood pressure; TB: tuberculosis.

## Sheet: S2
Table S2. The 13,787 differentially expressed protein-coding genes.
Ensembl_ID	Symbol	Control (PBS_3w)		Silica_3w			Silica_6w			Silica_9w	Significance test
		p_3_1	p_3_2	s_3_1	s_3_2	s_3_3	s_6_1	s_6_2	s_6_3	s_9_1	pvalue	padj
ENSMUSG00000000001	Gnai3	22.9911	10.7819	48.2447	48.2443	51.2406	57.3373	62.3825	57.2649	89.7829	5.33459e-08	5.58569e-07
ENSMUSG00000000028	Cdc45	1.80959	2.0641	0.970128	0.993666	1.08071	1.10763	1.21714	1.33935	2.28546	0.000201894	0.000827668
ENSMUSG00000000037	Scml2	0.778854	1.21426	0.107598	0.106127	0.118346	0.0902674	0.0619389	0.0772459	0.0707714	3.45626e-10	6.28271e-09
ENSMUSG00000000049	Apoh	2.61386	2.90559	0.0547127	0.107929	0.180534	0.0264808	0.0262461	0.0589182	0.269899	5.4599e-08	5.70579e-07
ENSMUSG00000000056	Narf	3.36923	2.71039	4.99029	5.57534	3.91199	5.15554	5.78883	6.89809	10.328	0.00282063	0.00813114
ENSMUSG00000000058	Cav2	60.0811	28.0356	122.829	140.249	109.183	109.823	131.355	185.902	118.649	2.41979e-05	0.000129536
ENSMUSG00000000078	Klf6	28.0133	16.6127	54.9768	63.7654	66.9346	65.8294	67.8661	82.3232	51.7566	5.61687e-09	7.5133e-08
ENSMUSG00000000085	Scmh1	4.99738	3.8566	7.39458	8.00001	7.76719	8.1953	7.69515	6.32907	6.1909	5.09479e-06	3.22888e-05
ENSMUSG00000000088	Cox5a	2.70423	1.65333	4.50381	3.45962	4.74824	6.08746	6.09324	5.4758	15.3577	0.000313593	0.00121325
ENSMUSG00000000103	Zfy2	0.426683	1.07142	0	0.0138429	0	0	0	0	0	0.00437803	0.0117606
ENSMUSG00000000120	Ngfr	0.741936	1.55403	0.164503	0.0249622	0.125263	0.146989	0.206389	0.0408803	0.202875	0.000296872	0.00115614
ENSMUSG00000000125	Wnt3	0.89275	0.752847	0.0283524	0.0279648	0	0.082335	0.0136009	0.0610634	0.0349658	4.94636e-05	0.000242769
ENSMUSG00000000126	Wnt9a	1.62136	0.956494	2.37089	2.37723	2.24753	1.88926	2.9533	4.07654	2.26159	0.0203989	0.042538
ENSMUSG00000000131	Xpo6	3.73288	3.1479	5.50487	5.14999	4.93508	4.5254	5.06882	4.11574	4.94549	0.000112376	0.000497246
ENSMUSG00000000134	Tfe3	2.19836	1.4847	3.45609	3.02801	3.08145	4.03827	4.21028	3.07779	3.98932	0.000304248	0.00118188
ENSMUSG00000000148	Brat1	2.7585	1.75678	4.00845	3.13229	3.39978	3.91432	4.2317	3.5642	4.60402	0.00400447	0.0109318
ENSMUSG00000000149	Gna12	8.03893	4.1946	20.8584	18.6216	21.3834	24.2438	28.4624	19.7399	35.7519	1.64876e-10	3.21864e-09
ENSMUSG00000000157	Itgb2l	2.64983	2.6778	5.2541	5.01317	5.70129	3.36785	3.87982	2.93215	2.27596	7.76064e-08	7.79109e-07
ENSMUSG00000000159	Igsf5	2.5897	2.23728	7.38001	6.08581	6.25423	6.45788	6.63278	5.76968	9.14408	4.1453e-12	1.18719e-10
ENSMUSG00000000168	Dlat	6.86069	4.44336	8.99609	8.82907	8.75602	11.9046	12.0303	10.0047	13.9011	0.0010048	0.00334473
ENSMUSG00000000171	Sdhd	19.3078	6.1139	31.0308	33.8907	26.455	41.2846	41.8023	52.2219	126.078	0.000579476	0.00207172
ENSMUSG00000000182	Fgf23	1.35723	1.75533	0.0480772	0.189679	0.158639	0.279231	0.369008	0.077659	0.237166	0.00028086	0.00110025
ENSMUSG00000000183	Fgf6	1.17934	1.74042	0	0	0	0	0	0	0	2.53487e-11	6.04506e-10
ENSMUSG00000000184	Ccnd2	11.0806	5.03011	19.7754	24.5653	21.3736	23.3012	31.3828	36.8615	20.9303	1.72846e-05	9.63998e-05
ENSMUSG00000000194	Gpr107	3.70138	3.84342	7.12876	6.60005	6.18401	7.72061	8.27812	6.59528	7.79743	1.08562e-07	1.05368e-06
ENSMUSG00000000197	Nalcn	1.17763	2.80322	0.127425	0.157834	0.0977815	0.103267	0.136469	0.188278	0.23024	6.01581e-23	1.52324e-20
ENSMUSG00000000204	Slfn4	1.17052	2.15423	7.52435	2.37617	4.87604	6.44231	4.71766	5.30704	23.8769	0.000184068	0.000763831
ENSMUSG00000000215	Ins2	0.93827	1.54443	0.0332363	0	0.109669	0	0	0	0.0409889	0.0240149	0.0483987
ENSMUSG00000000216	Scnn1g	25.4224	14.2267	35.4272	44.9079	43.1191	53.1899	65.8107	68.4821	43.2233	6.30262e-05	0.000300173
ENSMUSG00000000223	Drp2	0.509281	1.01533	0.0407867	0.0653721	0.0448608	0.0197406	0.0733713	0.104314	0.0565879	3.78363e-08	4.10657e-07
ENSMUSG00000000247	Lhx2	0.625108	1.35082	0	0	0	0.0384343	0	0.0106892	0	4.46893e-07	3.71075e-06
ENSMUSG00000000248	Clec2g	1.33043	2.38937	0.336963	0.332355	0.151618	0.533746	0.337982	0.428838	0.321115	5.73374e-07	4.6323e-06
ENSMUSG00000000263	Glra1	1.29448	2.09848	0	0.0178168	0	0	0.0346614	0.0194523	0	6.86144e-07	5.43498e-06
ENSMUSG00000000266	Mid2	7.79578	4.88752	11.8017	11.5078	10.5748	11.0234	11.1423	9.01654	10.4586	0.000114293	0.000504849
ENSMUSG00000000275	Trim25	7.75121	5.50868	36.6491	29.5104	29.8573	36.4811	39.9386	34.8144	39.4218	5.73052e-29	3.28893e-26
ENSMUSG00000000276	Dgke	3.62424	3.62398	4.97047	5.1743	4.97517	4.1219	4.46945	5.70526	3.72537	0.00547048	0.0141973
ENSMUSG00000000278	Scpep1	6.72831	5.31454	18.6942	16.4697	15.8729	23.1282	29.6665	23.8708	31.9536	2.36835e-14	1.15847e-12
ENSMUSG00000000282	Mnt	3.02887	1.62659	5.49434	4.96374	5.11026	5.63779	6.05799	4.49585	2.81265	4.53461e-06	2.90897e-05
ENSMUSG00000000290	Itgb2	19.857	6.4021	44.4347	21.5331	31.4298	75.4449	72.8571	50.7273	49.7952	0.00305642	0.00868923
ENSMUSG00000000295	Hddc2	2.18647	2.14544	0.870132	1.15249	1.39456	0.914479	1.06141	1.68663	4.00111	0.00526203	0.0137392
ENSMUSG00000000296	Tpd52l1	1.93251	3.61017	0.3296	0.260074	0.47128	0.319051	0.474334	0.390428	1.13815	5.75756e-06	3.60329e-05
ENSMUSG00000000301	Pemt	2.02528	1.99492	0.476682	0.42928	0.433115	0.641984	0.636293	0.602595	1.68693	1.04562e-07	1.0176e-06
ENSMUSG00000000303	Cdh1	49.9343	16.3278	76.6776	99.3438	90.9638	118.87	125.637	102.837	69.1205	0.000364555	0.00137992
ENSMUSG00000000305	Cdh4	1.35705	1.55565	0.546803	0.296333	0.34367	0.337358	0.564966	0.511184	0.340879	8.89592e-08	8.81502e-07
ENSMUSG00000000318	Clec10a	1.40455	2.29659	0.706962	0.994017	0.827213	0.786258	0.822583	1.39302	0.723463	0.00642754	0.0162606
ENSMUSG00000000320	Alox12	2.06308	3.01162	0.512384	0.810711	0.880572	0.464986	0.327726	0.66672	0.908358	2.71844e-06	1.85033e-05
ENSMUSG00000000326	Comt	12.1919	6.5165	16.9981	15.4577	17.6163	23.4225	23.661	21.68	36.9985	0.000392038	0.00147021
ENSMUSG00000000346	Dazap2	24.3263	10.6305	57.3645	64.4702	54.8584	74.4359	74.1079	76.8812	102.956	8.78339e-09	1.11495e-07
ENSMUSG00000000355	Mcts1	8.01666	6.81756	15.183	14.6195	12.7918	15.6106	15.7385	16.35	36.0798	1.9074e-08	2.23291e-07
ENSMUSG00000000365	Rnf17	1.53245	3.73375	0.18865	0.124047	0.222864	0.351697	0.167586	0.20315	0.267121	4.32248e-16	3.04021e-14
ENSMUSG00000000374	Trappc10	6.20957	4.43393	12.3661	12.324	13.4657	13.8243	14.5923	13.2415	16.1835	1.9511e-13	7.80532e-12
ENSMUSG00000000378	Ccm2	4.90772	2.64518	6.68483	6.52303	6.46294	7.35746	7.38355	6.23798	12.7916	0.000691286	0.00241579
ENSMUSG00000000381	Wap	1.69095	1.43586	0	0	0.0475812	0	0.0415043	0.0465851	0	0.00251689	0.00737456
ENSMUSG00000000384	Tbrg4	2.30584	1.87967	4.90804	4.77111	5.93034	5.32199	5.77286	5.38693	7.97349	3.0576e-11	7.15295e-10
ENSMUSG00000000385	Tmprss2	7.39182	4.3805	13.5978	15.014	16.25	15.3477	17.9961	20.5786	13.3081	3.1243e-08	3.46166e-07
ENSMUSG00000000392	Fap	1.42157	2.96525	0.970392	0.850776	0.779316	0.894605	0.672395	0.572251	0.655359	0.000101474	0.000454995
ENSMUSG00000000394	Gcg	1.52117	2.80945	0.0583749	0	0	0	0	0	0	0.00115636	0.0037809
ENSMUSG00000000399	Ndufa9	6.21973	3.85776	9.27744	9.78519	9.88456	11.8334	12.8038	14.7288	31.9183	1.03586e-05	6.10717e-05
ENSMUSG00000000402	Egfl6	20.9768	4.44268	27.5924	36.6951	30.5082	48.798	50.4078	38.9868	28.5394	0.00472962	0.0125578
ENSMUSG00000000409	Lck	2.26306	1.92716	1.53343	0.763574	0.884239	2.6949	1.2998	1.44288	5.25105	0.0184046	0.0391532
ENSMUSG00000000420	Galnt1	11.0324	5.55967	21.2302	22.0153	22.3341	22.7152	23.5523	24.317	23.9411	5.18955e-08	5.44441e-07
ENSMUSG00000000435	Myf5	0.590979	1.52865	0.0209342	0	0.0460507	0	0	0	0	0.00861092	0.0208001
ENSMUSG00000000441	Raf1	4.38535	3.36199	10.0972	8.96011	10.4612	8.96008	11.0749	9.89235	13.2538	3.70967e-14	1.7338e-12
ENSMUSG00000000486	2019-09-01	1.74786	1.8858	1.01006	0.622653	0.711702	1.37493	0.984205	1.4106	2.04366	0.000566412	0.00203211
ENSMUSG00000000489	Pdgfb	11.3104	5.39147	12.89	20.4971	17.2552	13.1774	16.9416	11.9623	8.37485	0.00144921	0.00459023
ENSMUSG00000000532	Acvr1b	8.93776	6.45377	15.2591	15.8098	14.3951	17.4842	19.0905	14.9121	10.3587	1.36385e-07	1.28828e-06
ENSMUSG00000000538	Tom1l2	5.31595	4.80578	9.57303	8.85813	9.96559	8.55383	9.95784	9.28547	8.61518	6.73844e-11	1.44666e-09
ENSMUSG00000000544	Gpa33	0.863358	1.6891	0	0	0	0.0615761	0.0457727	0	0.0196125	7.51136e-07	5.88616e-06
ENSMUSG00000000555	Itga5	4.64539	3.96092	15.1954	14.2639	15.2257	14.6663	16.665	10.6138	14.0085	8.68325e-17	7.20175e-15
ENSMUSG00000000560	Gabra2	1.11549	2.08388	0	0	0	0	0	0	0	0.0149963	0.0330712
ENSMUSG00000000561	Wdr77	1.99519	1.3454	5.87299	6.23691	6.8064	6.25178	6.11859	5.16041	6.65413	1.06108e-20	1.75671e-18
ENSMUSG00000000562	Adora3	0.736417	2.09592	0.666544	0.265279	0.372993	0.973477	0.572178	0.541482	1.0095	0.00341886	0.00956298
ENSMUSG00000000563	Atp5f1	16.4934	7.19267	17.9629	21.7406	20.4583	32.0923	27.8637	31.3319	75.1181	0.0124589	0.0283484
ENSMUSG00000000567	Sox9	0.732812	1.15508	0.179275	0.478464	0.220381	0.418531	0.303528	0.181699	0.299125	0.007921	0.019429
ENSMUSG00000000568	Hnrnpd	6.91463	3.99527	7.32894	8.57388	7.97624	7.23214	8.0043	9.57162	4.32179	0.0229342	0.0467271
ENSMUSG00000000581	C1d	3.50803	2.28243	5.93784	7.63303	7.63547	8.60057	6.55557	10.4964	17.0957	1.28344e-06	9.4631e-06
ENSMUSG00000000600	Krit1	3.61388	3.49038	5.79671	5.41632	5.22789	5.43542	4.91054	4.9401	3.19667	2.81134e-07	2.4516e-06
ENSMUSG00000000605	Clcn4	6.19508	3.69644	14.793	12.4189	12.8644	13.0692	15.5685	14.0025	15.6284	3.88872e-10	6.94852e-09
ENSMUSG00000000617	Grm6	1.0306	1.44174	0.0321756	0	0.0265422	0.0155729	0	0	0.0297606	2.17759e-10	4.1329e-09
ENSMUSG00000000627	Sema4f	3.52638	2.16145	7.85568	7.34175	7.96946	8.48198	11.3488	6.93271	7.45158	3.64567e-08	3.96884e-07
ENSMUSG00000000628	Hk2	4.48955	4.04938	6.99859	9.29513	8.5494	11.555	13.2749	7.35559	11.0906	0.000234163	0.00094087
ENSMUSG00000000631	Myo18a	6.1999	4.2147	10.9552	10.8993	11.9299	13.0945	13.5132	11.4693	9.35245	2.02007e-08	2.34951e-07
ENSMUSG00000000632	Sez6	1.01591	1.5027	0	0	0.00829933	0.00730411	0.00723936	0	0	7.56766e-11	1.59995e-09
ENSMUSG00000000673	Haao	3.71953	4.02699	1.92694	0.985494	1.4522	1.34714	0.992842	1.8445	2.81649	0.00157625	0.00492879
ENSMUSG00000000690	Hoxb6	1.30179	1.91604	0.621675	0.503679	0.708194	0.687746	0.575142	1.05201	1.4786	0.00559192	0.014455
ENSMUSG00000000706	Btn1a1	1.05751	1.96775	0	0.0104418	0	0	0.0101569	0.0228006	0.0913915	1.04642e-09	1.67447e-08
ENSMUSG00000000708	Kat2b	15.4676	10.2894	22.0404	24.2134	19.6006	22.237	22.2892	23.9854	23.6899	0.000121552	0.000533082
ENSMUSG00000000711	Rab5b	17.7395	9.85341	32.4788	30.7549	28.7131	37.7492	40.3226	44.3087	40.6051	2.40085e-06	1.65563e-05
ENSMUSG00000000730	Dnmt3l	1.74301	2.42194	0.11675	0.143942	0.0963088	0.2119	0.308032	0.17287	0.665918	3.17461e-14	1.49509e-12
ENSMUSG00000000731	Aire	0.866473	1.58925	0.0342008	0	0	0.0110354	0	0.0122765	0.0702973	3.48141e-07	2.96454e-06
ENSMUSG00000000732	Icosl	2.48006	2.97615	5.37996	3.69586	4.15254	3.57235	3.63124	4.47217	4.93541	0.00173156	0.00534531
ENSMUSG00000000738	Spg7	4.67387	2.88317	8.0591	6.93983	9.21444	8.90362	9.47289	8.53305	9.71278	6.8312e-07	5.41527e-06
ENSMUSG00000000739	Sult5a1	1.30715	3.07877	0.91771	1.04142	1.03109	0.56357	0.823661	0.839481	0.705836	0.00254059	0.00743285
ENSMUSG00000000743	Chmp1a	9.26094	3.84839	21.0034	17.6929	21.5623	22.8855	26.0198	28.1718	40.9412	1.40035e-07	1.31929e-06
ENSMUSG00000000751	Rpa1	5.55121	4.33322	6.88722	7.43303	7.9965	8.11972	8.47526	9.96738	11.3667	0.000670878	0.00235335
ENSMUSG00000000759	Tubgcp3	5.36019	3.51364	9.14566	8.10198	8.51423	7.77405	8.22761	8.65387	9.70353	5.28774e-07	4.31273e-06
ENSMUSG00000000766	Oprm1	1.42564	2.55722	0.184472	0.123084	0.0716115	0.126048	0.11452	0.0817978	0.0267649	6.19783e-20	9.16145e-18
ENSMUSG00000000776	Polr3d	3.15201	3.04278	1.63484	2.18515	2.33591	2.57345	2.66791	2.02376	2.37419	0.0172404	0.037115
ENSMUSG00000000787	Ddx3x	41.4338	20.2689	75.8251	87.3318	79.2547	79.3735	82.745	92.5185	67.6982	2.30383e-06	1.59666e-05
ENSMUSG00000000791	Il12rb1	1.31486	1.62188	0.265567	0.104774	0.0817863	0.339329	0.142682	0.148709	0.379913	5.34629e-07	4.35442e-06
ENSMUSG00000000792	Slc5a5	1.22894	1.48294	0.148928	0.146891	0.229326	0.201826	0.100018	0.160375	0.0550998	4.32898e-06	2.7912e-05
ENSMUSG00000000794	Kcnn3	2.88129	2.02194	5.46171	3.38284	3.18032	7.81525	6.04066	6.45664	8.05297	0.0103937	0.0243469
ENSMUSG00000000804	Usp32	10.0981	7.8775	15.6596	15.5574	14.5572	15.8069	16.2933	16.2518	16.6304	1.47135e-07	1.37743e-06
ENSMUSG00000000817	Fasl	1.0755	1.71859	0.450243	0.15543	0.594261	1.02421	0.604758	0.824246	1.11053	0.00723509	0.0179947
ENSMUSG00000000823	Zfp512b	3.65702	2.25285	4.77681	4.7115	5.09198	3.6632	3.93789	5.04744	3.17452	0.00185245	0.00566045
ENSMUSG00000000826	Dnajc5	10.9633	8.01423	21.3295	19.5471	20.1422	22.1342	25.1812	21.8074	22.3757	4.11964e-10	7.29753e-09
ENSMUSG00000000827	Tpd52l2	7.37473	4.88066	10.1531	10.7136	11.3888	12.4547	12.6802	13.1391	18.0805	8.70761e-06	5.21524e-05
ENSMUSG00000000838	Fmr1	5.56583	3.50295	10.6705	11.2681	11.1319	12.198	11.2733	12.2134	9.48872	7.64449e-11	1.6154e-09
ENSMUSG00000000861	Bcl11a	1.54528	1.64784	0.764554	0.346037	0.331273	0.551058	0.346122	0.363544	0.359196	4.16693e-06	2.7017e-05
ENSMUSG00000000881	Dlg3	3.95365	1.98131	4.07407	5.49766	4.59593	4.60819	5.66265	6.02641	5.84337	0.0169551	0.0365997
ENSMUSG00000000884	Gnb1l	1.03244	1.16639	0.372083	0.417967	0.500194	0.420203	0.436311	0.534244	0.981479	0.000133634	0.000578235
ENSMUSG00000000889	Dbh	1.3015	2.63448	0	0	0.0178164	0	0	0	0	1.55033e-07	1.4429e-06
ENSMUSG00000000902	Smarcb1	4.37045	2.59172	5.74632	5.66232	6.46547	6.70683	6.04067	4.91488	6.59163	0.00102127	0.00339246
ENSMUSG00000000915	Hip1r	6.12954	3.7318	11.764	11.2996	12.9	12.9341	13.8697	12.0246	12.3698	1.76909e-09	2.6654e-08
ENSMUSG00000000916	Nsun5	1.07481	1.24049	1.91919	1.63391	1.75538	1.59377	2.12234	1.93618	2.89005	0.0107638	0.0251046
ENSMUSG00000000934	Top1mt	1.854	2.55039	1.2593	1.11577	1.03295	1.28098	0.941982	1.19521	1.13188	0.00818963	0.0199605
ENSMUSG00000000938	Hoxa10	0.694995	1.19506	0	0.0131528	0	0	0	0	0	0.000332748	0.00127555
ENSMUSG00000000957	Mmp14	3.51127	3.20554	5.7361	6.0257	5.80209	8.63331	7.46876	7.61882	4.35813	2.15774e-08	2.49082e-07
ENSMUSG00000000976	Heatr6	3.54048	2.95377	5.08137	4.83098	4.7521	5.04368	5.34441	4.65262	6.30014	7.32659e-05	0.000343432
ENSMUSG00000000983	Wfdc18	1.39711	3.08451	0.142971	0.0352539	0.039313	0.0345987	0.205752	0.03849	0.0881597	0.000162123	0.00068456
ENSMUSG00000001017	Chtop	16.0122	10.1478	33.6787	34.046	34.3922	35.7924	38.3279	36.3577	40.1445	2.63547e-12	7.989e-11
ENSMUSG00000001021	S100a3	0.619018	0.843861	0.0462255	0.0075989	0.00847382	0.022373	0.00739157	0.0165929	0.0190026	7.83327e-07	6.10175e-06
ENSMUSG00000001025	S100a6	22.3744	9.21137	51.2937	81.8035	85.1173	107.116	101.821	107.931	311.925	3.44879e-10	6.27443e-09
ENSMUSG00000001027	Scn4a	1.31798	1.68559	0.0928974	0.0855187	0.0749297	0.0719394	0.0594181	0.120045	0.122204	2.47388e-22	5.48908e-20
ENSMUSG00000001034	Mapk7	2.1335	1.44933	3.97952	3.29866	3.92951	4.22681	4.55115	3.43046	4.18568	5.50814e-06	3.4633e-05
ENSMUSG00000001036	Epn2	13.9286	11.4614	26.4656	28.0123	27.1001	27.4352	29.7047	29.0657	23.6691	7.21816e-16	4.82462e-14
ENSMUSG00000001052	Sec24b	9.15471	7.93397	15.2838	15.575	15.7429	13.9182	14.9971	11.4274	13.7481	9.96538e-08	9.73802e-07
ENSMUSG00000001053	N4bp3	5.17202	3.66082	7.4808	7.67807	9.49391	6.20469	10.6278	5.66316	7.90496	0.00323003	0.00910523
ENSMUSG00000001054	Rmnd5b	4.42573	3.28182	10.1095	8.797	10.2759	9.68828	10.0864	10.2999	15.9018	1.03973e-12	3.44801e-11
ENSMUSG00000001062	Vps9d1	1.7825	2.10656	3.16489	3.16334	3.37864	2.867	3.28	2.71559	3.18302	3.31346e-05	0.000171099
ENSMUSG00000001065	Zfp276	2.17469	1.62271	3.52475	2.98657	3.73807	3.45774	3.70701	3.65133	4.13298	1.21688e-05	7.04896e-05
ENSMUSG00000001076	C1ql4	0.642422	1.08011	0.0295835	0	0	0	0.0283828	0.0318574	0	0.00727478	0.0180725
ENSMUSG00000001082	Mfsd10	3.59925	2.95071	4.671	4.6963	4.69011	5.1341	5.49336	5.17607	5.07299	0.00345447	0.0096513
ENSMUSG00000001089	Luzp1	9.92223	8.97456	15.1697	15.4023	14.8166	12.1813	15.3585	13.2387	13.4709	4.92548e-06	3.13265e-05
ENSMUSG00000001098	Kctd10	10.2922	7.81189	12.6748	14.2159	15.9358	14.746	22.0316	26.926	17.2956	0.0129642	0.0293045
ENSMUSG00000001105	Ift20	12.1083	5.8843	15.0405	15.2297	17.6437	15.4449	17.7496	24.0793	43.6919	0.0056378	0.0145517
ENSMUSG00000001120	Pcbp3	4.13253	4.04646	2.52745	2.11163	2.51828	1.85651	2.39635	1.60102	1.52183	0.000903604	0.00304897
ENSMUSG00000001123	Lgals9	9.4826	5.01188	21.3847	14.1286	17.865	32.1368	24.9804	19.7324	37.2441	2.95515e-05	0.000154637
ENSMUSG00000001127	Araf	6.10923	4.33696	11.4998	10.5996	11.3434	10.5381	11.1866	10.3234	12.5379	4.2692e-11	9.67108e-10
ENSMUSG00000001128	Cfp	3.98191	2.16769	13.8655	7.25914	8.31596	12.6923	14.4836	15.4993	29.3979	6.778e-07	5.37904e-06
ENSMUSG00000001131	Timp1	2.77255	2.44485	3.58473	5.52153	6.80539	6.22699	4.14594	3.17282	18.1075	0.0159502	0.0347979
ENSMUSG00000001138	Cnnm3	2.68445	1.87118	5.67829	4.87042	5.5059	5.58203	6.97923	5.87338	4.31392	6.19928e-10	1.05182e-08
ENSMUSG00000001143	Lman2l	2.5864	2.95016	6.49439	6.75042	6.83679	6.6479	8.2149	5.711	6.61347	1.38721e-11	3.51569e-10
ENSMUSG00000001150	Mcm3ap	5.26292	4.10253	7.51912	7.83463	7.64377	7.49547	8.35331	7.41851	7.96536	1.69395e-06	1.21043e-05
ENSMUSG00000001151	Pcnt	9.52073	5.89467	13.1385	10.1349	13.7682	11.6483	12.0614	13.1361	6.74762	0.00442721	0.0118787
ENSMUSG00000001155	Ftcd	1.77995	2.17646	0.013661	0.053897	0.0150256	0	0.0131066	0.0882665	0.0336951	8.46902e-09	1.0795e-07
ENSMUSG00000001156	Mxd1	3.58848	3.21315	12.5355	8.97051	10.6476	13.0356	13.5826	9.38226	11.4596	2.6591e-13	1.0238e-11
ENSMUSG00000001157	Gmcl1	2.87302	3.09844	4.71453	5.06075	4.57236	5.21373	5.57345	4.76593	6.2946	3.07751e-06	2.06696e-05
ENSMUSG00000001158	Snrnp27	10.5157	6.38189	4.43894	5.17429	5.82225	7.00826	4.71427	7.28523	17.7111	0.00832404	0.0202206
ENSMUSG00000001166	Oas1c	1.57494	2.16651	1.05162	0.947825	0.817644	1.56205	1.20029	2.08918	2.8398	0.0069391	0.017377
ENSMUSG00000001173	Ocrl	3.72344	2.63959	4.78535	5.61766	4.86899	4.96593	5.71577	5.75711	5.56709	0.000226687	0.000913901
ENSMUSG00000001211	Agpat3	6.83152	4.08751	13.6304	14.09	14.9611	14.3375	16.8151	15.8174	15.3738	2.92186e-10	5.3933e-09
ENSMUSG00000001225	Slc26a3	1.38271	2.40884	0.0136932	0.0540239	0.0527136	0.0331374	0.0131375	0.125339	0.0422181	4.92437e-13	1.76641e-11
ENSMUSG00000001229	Dpp9	4.52864	3.37831	13.3258	12.1506	12.4179	15.7747	18.7024	10.1147	18.8763	3.98322e-10	7.09382e-09
ENSMUSG00000001240	Ramp2	18.3592	15.5652	9.68289	6.84039	10.6065	6.95622	12.6611	6.78548	7.18444	0.00276367	0.00798081
ENSMUSG00000001247	Lsr	4.35972	2.46556	7.97035	6.37622	6.95579	8.31771	10.382	8.88566	8.66579	2.36414e-05	0.000126992
ENSMUSG00000001248	Gramd1a	3.97642	4.17159	7.73239	6.46912	6.69213	6.5342	6.49225	5.7364	8.65324	4.69574e-07	3.88633e-06
ENSMUSG00000001260	Gabrg1	0.794223	1.72895	0	0	0	0	0	0	0	0.0181272	0.0386931
ENSMUSG00000001270	Ckb	5.0045	2.49974	7.04926	10.8899	10.603	11.7664	12.2257	11.192	20.545	3.52838e-06	2.33468e-05
ENSMUSG00000001280	Sp1	13.4326	9.56491	23.1383	22.4888	18.7679	22.9342	24.0627	27.7871	22.9247	1.15406e-05	6.7267e-05
ENSMUSG00000001285	Myg1	2.75056	2.10207	4.03159	3.5194	4.70614	4.70998	5.6167	6.48726	9.69631	0.0023689	0.00700002
ENSMUSG00000001323	Srr	2.80341	2.41225	1.58741	2.00901	1.67235	1.63843	2.04594	2.21402	2.93653	0.00876137	0.0211054
ENSMUSG00000001333	Sync	1.25728	1.41599	0.380905	0.556032	0.301647	0.132737	0.306975	0.262517	0.357013	0.00310217	0.00879604
ENSMUSG00000001334	Fndc5	1.43942	2.98584	0.4419	0.420291	0.416606	0.427757	0.620806	0.730794	0.622829	3.74242e-07	3.16425e-06
ENSMUSG00000001348	Acp5	3.03204	2.42413	5.88574	3.4535	5.10332	14.4306	9.80989	7.40221	21.9878	0.0175043	0.0375667
ENSMUSG00000001366	Fbxo9	10.4672	5.7838	15.3317	14.7062	17.6669	16.2693	17.3385	18.7952	26.6374	3.98525e-05	0.000201014
ENSMUSG00000001376	Vps50	3.48034	2.93309	4.67552	4.28275	4.95258	5.28408	4.91353	5.95623	6.27634	0.000719177	0.00249935
ENSMUSG00000001415	Smg5	4.91435	3.84933	8.66353	7.09822	8.51536	7.96148	8.95547	8.62738	11.6507	1.72408e-07	1.58846e-06
ENSMUSG00000001416	Cct3	6.68946	5.02141	13.7116	14.3073	16.2483	20.0847	20.5963	16.5347	33.651	2.6437e-12	7.99705e-11
ENSMUSG00000001418	Glmp	3.80819	2.73779	7.64544	6.58376	6.43455	11.185	11.8373	7.74046	20.0116	5.98844e-06	3.73151e-05
ENSMUSG00000001419	Mef2d	8.71778	4.20783	17.3914	14.0707	17.1172	14.1195	16.9932	13.7931	12.1302	2.66219e-06	1.81636e-05
ENSMUSG00000001424	Snd1	7.95822	4.59853	13.5372	13.0391	16.3051	19.537	20.5558	17.8745	24.075	1.3752e-06	1.00604e-05
ENSMUSG00000001435	Col18a1	3.33132	3.77247	6.39712	5.17024	5.23952	5.80762	6.79892	6.41397	6.18888	6.23803e-05	0.00029725
ENSMUSG00000001440	Kpnb1	13.2771	8.10428	22.7492	24.6115	25.2982	27.2286	27.9268	26.2864	25.5912	4.43172e-08	4.72772e-07
ENSMUSG00000001441	Npepps	7.22748	6.68842	16.8833	16.4495	17.1387	17.8483	18.0849	13.45	17.0526	2.2614e-13	8.87347e-12
ENSMUSG00000001444	Tbx21	1.1418	1.45433	0.315478	0.121008	0.269882	0.610762	0.672609	0.169863	0.713285	0.00107719	0.00355443
ENSMUSG00000001445	Mrpl10	5.26689	4.66067	7.27618	7.37814	7.97491	8.77325	10.1896	10.2273	17.0967	0.00130197	0.00418327
ENSMUSG00000001472	Tcf25	21.6266	12.7012	25.9371	25.4308	27.7093	26.6654	25.9789	27.6432	33.5336	0.00579479	0.0148917
ENSMUSG00000001473	Tubb6	3.072	3.04792	6.60171	7.90675	7.45223	9.80185	11.0484	8.8998	22.925	6.76804e-09	8.85233e-08
ENSMUSG00000001482	Def8	3.45862	2.29842	4.66925	3.53211	4.89628	5.87001	5.30546	5.94429	8.90597	0.00845097	0.02047
ENSMUSG00000001494	Sost	0.641676	1.12089	0.189958	0.0416358	0.0464296	0.061293	0	0.0681865	0.0780892	0.0204082	0.0425498
ENSMUSG00000001496	Nkx2-1	20.6246	6.67145	48.7154	48.2309	46.1898	55.4587	57.1458	48.5109	36.1607	9.30336e-07	7.10797e-06
ENSMUSG00000001504	Irx2	9.55009	4.18946	19.0262	16.7348	19.6699	18.8674	21.5937	20.1595	19.8593	5.5955e-07	4.52997e-06
ENSMUSG00000001506	Col1a1	10.1431	7.03496	35.7791	41.0634	44.0082	30.0548	41.3391	44.2532	33.8249	1.43357e-19	2.01661e-17
ENSMUSG00000001507	Itga3	21.4925	12.1162	40.452	44.7799	44.3332	59.3829	64.0659	42.2538	27.0959	1.5465e-06	1.11487e-05
ENSMUSG00000001508	Sgca	2.2377	3.00314	0.100533	0.0743685	0	0.0243288	0.0241131	0.027065	0.123982	6.06221e-08	6.26204e-07
ENSMUSG00000001510	Dlx3	0.472194	1.11036	0	0	0	0	0	0	0	0.0170998	0.0368584
ENSMUSG00000001517	Foxm1	1.16844	1.78592	0.879093	0.568082	0.675166	1.0857	1.06881	0.701837	1.14957	0.0012618	0.00407184
ENSMUSG00000001521	Tulp3	2.33134	2.60281	3.24408	3.97778	4.07126	3.56498	3.66773	2.86009	3.34454	0.00080959	0.00277194
ENSMUSG00000001525	Tubb5	31.8205	15.1391	57.1977	48.5169	52.6902	81.2998	81.5726	63.2173	114.715	0.000109489	0.000485922
ENSMUSG00000001542	Ell2	3.25664	2.695	5.84786	6.03047	5.18269	7.56764	7.62827	6.64136	7.11888	2.19994e-09	3.23417e-08
ENSMUSG00000001552	Jup	20.8778	12.2337	22.9819	24.7393	26.5519	27.7818	33.0218	23.975	20.5801	0.0221485	0.0454402
ENSMUSG00000001558	Klhl10	1.31457	2.47811	0.30268	0.338346	0.244137	0.156263	0.193597	0.217297	0.32351	1.26393e-05	7.28713e-05
ENSMUSG00000001566	Mnx1	0.631287	1.09355	0	0	0	0	0.0185939	0	0	0.00382894	0.0105301
ENSMUSG00000001569	Nom1	2.66683	3.21389	3.36775	3.67577	4.35355	3.68518	3.65252	3.59101	3.68147	0.0210025	0.043571
ENSMUSG00000001576	Ergic1	3.97488	3.07136	5.30891	7.2549	5.92094	6.77355	7.64018	5.44786	5.87253	0.000262212	0.00103769
ENSMUSG00000001627	Ifrd1	8.06621	6.42388	18.0736	19.9998	19.658	17.3943	19.2327	17.1462	13.807	1.2444e-20	2.03671e-18
ENSMUSG00000001630	Stk38l	4.90929	3.32178	9.16799	9.56263	9.7791	8.12205	9.13883	10.8542	11.2734	2.7263e-09	3.917e-08
ENSMUSG00000001632	Brpf1	4.49789	2.75421	5.44834	5.12641	5.25677	5.55417	5.96162	5.50692	6.51294	0.00669065	0.0168362
ENSMUSG00000001655	Hoxc13	0.808027	1.17623	0	0	0	0	0	0	0	0.00605549	0.0154583
ENSMUSG00000001661	Hoxc6	1.06176	1.26222	0	0	0	0	0	0	0	0.00200474	0.00606082
ENSMUSG00000001663	Gstt1	18.0958	9.66162	24.3714	28.7952	29.882	33.8678	41.1518	42.3173	121.633	9.36349e-05	0.000425249
ENSMUSG00000001665	Gstt3	3.15479	2.52401	4.40373	4.72414	4.6314	4.57042	6.56618	6.25778	9.58811	0.00149976	0.00472569
ENSMUSG00000001670	Tat	3.07113	2.22669	0.290102	0.536505	0.697989	0.263267	0.887173	0.624802	0.760263	3.77816e-05	0.000191676
ENSMUSG00000001672	Marveld3	2.71046	1.98327	3.71793	3.87664	4.07471	5.21846	4.91742	4.28969	4.99455	0.000452304	0.00166605
ENSMUSG00000001674	Ddx18	6.52135	5.12955	7.83258	8.33174	10.9329	9.43487	10.3285	10.1367	14.3161	0.00217166	0.00648936
ENSMUSG00000001687	Ubl3	15.5054	8.48964	34.0211	30.2842	29.7437	36.3204	42.7817	38.712	47.7675	1.01501e-07	9.90953e-07
ENSMUSG00000001700	Gramd3	5.34352	4.05591	8.3362	11.1446	8.74543	10.6782	8.94542	9.26538	14.9668	1.92093e-06	1.35352e-05
ENSMUSG00000001729	Akt1	12.0157	6.21604	25.9742	26.2173	29.8093	33.1462	37.9467	30.2052	40.9039	2.23948e-09	3.28556e-08
ENSMUSG00000001750	Tcirg1	6.50353	3.8855	17.7643	11.0459	13.4658	21.4263	19.8605	12.9738	19.6342	3.17446e-06	2.1228e-05
ENSMUSG00000001751	Naglu	2.99256	2.0692	7.79265	6.18124	7.05533	13.3079	13.5677	10.1936	11.4312	8.47878e-10	1.3893e-08
ENSMUSG00000001755	Coasy	3.89738	3.18043	5.8405	5.31059	6.75848	8.02396	7.60262	8.20574	12.9989	6.5747e-05	0.000311443
ENSMUSG00000001761	Smo	4.07681	3.16712	5.66312	5.82289	7.23565	4.46059	7.2419	8.17856	10.2752	0.00391632	0.0107327
ENSMUSG00000001768	Rin2	8.45189	9.25862	16.4736	16.2179	19.0724	16.9576	16.514	19.1231	12.4531	2.08505e-10	3.97636e-09
ENSMUSG00000001773	Folh1	1.68147	2.70533	0.0543377	0.0535948	0.0298827	0.0525987	0.0521324	0.277943	0.0837654	2.50465e-10	4.68149e-09
ENSMUSG00000001774	Chordc1	6.36507	6.33143	15.8943	17.111	15.2943	17.7669	16.8227	10.9472	17.9306	2.15722e-09	3.17462e-08
ENSMUSG00000001783	Rtcb	12.0946	7.19523	22.2949	24.1282	28.9972	26.7629	25.4537	28.2106	52.2967	1.32146e-09	2.05945e-08
ENSMUSG00000001785	Pwp1	4.86018	5.85433	7.73703	7.44119	8.49358	8.86677	10.1818	10.1194	14.3492	0.000460389	0.00169322
ENSMUSG00000001786	Fbxo7	2.66612	3.3022	4.17009	3.87645	3.61654	3.66097	3.72329	3.60921	4.74251	0.00934259	0.0222614
ENSMUSG00000001794	Capns1	21.3317	11.0436	41.3175	45.6317	43.3534	53.9005	62.0704	57.8773	89.4481	2.54746e-08	2.88247e-07
ENSMUSG00000001804	Dsg4	1.6608	2.58009	0	0	0	0	0	0	0	0.0235895	0.0477414
ENSMUSG00000001815	Evx2	0.677832	0.863367	0	0	0	0	0	0	0	0.000427387	0.00158498
ENSMUSG00000001819	Hoxd13	0.381366	1.807	0	0	0	0	0	0	0	0.00421516	0.0114114
ENSMUSG00000001823	Hoxd12	0.710011	1.88487	0	0	0	0	0	0	0	0.000515033	0.00186707
ENSMUSG00000001827	Folr1	1.69021	2.96149	0.0189839	0.0748973	0.0626406	0.055129	0.0728538	0.183988	0.23412	6.15828e-10	1.04611e-08
ENSMUSG00000001833	2019-09-07	16.0875	8.67339	17.9808	21.5215	17.814	20.9619	19.6071	20.9939	19.2112	0.0169894	0.036668
ENSMUSG00000001847	Rac1	22.3043	10.1405	41.8117	45.1909	50.0313	51.0731	52.0813	42.3101	47.749	1.09391e-06	8.2191e-06
ENSMUSG00000001855	Nup214	4.67632	3.94091	7.22328	6.19833	5.9586	6.22734	6.89114	6.30058	7.75009	0.000147579	0.000631403
ENSMUSG00000001870	Ltbp1	6.18939	5.62091	7.99721	10.6211	10.1644	7.06864	8.994	8.84491	8.92356	0.000213792	0.000869236
ENSMUSG00000001891	Ugp2	19.2225	9.43206	29.1844	32.5692	33.8655	39.9823	43.513	43.0714	72.1413	1.80849e-05	0.000100331
ENSMUSG00000001901	Kcnh6	1.04058	1.14189	0.184303	0.193902	0.256769	0.225979	0.0707291	0.158775	0.136375	0.000215187	0.000874007
ENSMUSG00000001909	Trmt1	2.85311	2.57062	4.12134	3.85356	4.04625	4.2505	4.12657	4.31898	7.47903	5.46067e-05	0.000265179
ENSMUSG00000001910	Nacc1	7.5314	4.94791	14.0046	13.4531	14.7901	18.0621	19.9841	13.9891	18.4969	1.60386e-07	1.48789e-06
ENSMUSG00000001911	Nfix	8.55342	4.09534	12.991	14.5277	14.354	14.1142	17.2729	16.9408	17.0894	4.42174e-05	0.000220319
ENSMUSG00000001918	Slc1a5	18.1535	8.56686	26.218	26.0038	28.7334	28.555	26.4171	29.2909	30.2458	0.000251617	0.00100165
ENSMUSG00000001924	Uba1	19.7089	9.73109	33.96	33.103	37.8997	44.19	51.1168	42.9236	66.8898	9.41826e-06	5.60422e-05
ENSMUSG00000001930	Vwf	16.9297	10.3614	31.4341	36.9133	35.3921	30.9799	48.7456	20.3248	22.7443	0.000307192	0.0011918
ENSMUSG00000001946	Esam	22.3934	17.3662	43.4691	50.3906	56.5437	39.0745	50.7084	34.5919	30.2369	3.38647e-09	4.75598e-08
ENSMUSG00000001948	Spa17	5.35493	3.81958	0.945277	1.0945	1.31093	1.19351	0.946344	0.619613	0.354799	2.60817e-05	0.000138243
ENSMUSG00000001962	Fam50a	3.7662	2.2773	6.19404	5.97776	7.02238	7.30565	6.83862	6.07496	7.80336	2.97242e-06	2.00451e-05
ENSMUSG00000001964	Emd	4.58981	3.56518	7.22436	7.63821	7.2219	9.995	10.9369	13.3579	19.9983	2.54741e-05	0.000135324
ENSMUSG00000001985	Grik3	0.81259	1.37105	0	0	0.00534512	0	0	0.0209329	0	0.00126884	0.00409363
ENSMUSG00000001988	Npas1	0.944098	1.29872	0.333313	0.457399	0.28691	0.294589	0.236363	0.234087	0.214466	0.00238529	0.00704072
ENSMUSG00000001998	Ap4e1	3.30123	3.90976	6.26753	6.62026	6.89848	5.75714	6.34155	5.04521	5.54768	2.03828e-08	2.36873e-07
ENSMUSG00000002010	Idh3g	9.08016	4.98347	12.1406	12.7071	11.8262	13.768	13.9093	18.4285	32.2744	0.00147361	0.0046562
ENSMUSG00000002014	Ssr4	6.48415	2.94519	7.74655	9.78	8.84567	13.9747	11.2563	15.7436	59.1795	0.00256451	0.00749317
ENSMUSG00000002015	Bcap31	37.3645	14.1292	77.8398	77.6575	93.7596	122.511	113.257	114.448	169.847	3.85998e-07	3.25662e-06
ENSMUSG00000002017	Fam98a	6.26025	3.91063	9.51336	9.50691	8.90581	9.81553	9.28359	9.42125	13.0154	4.64538e-06	2.97339e-05
ENSMUSG00000002020	Ltbp2	4.7092	5.62386	20.0287	10.4476	14.3815	26.4331	16.3787	8.83614	17.8075	0.000210954	0.000859571
ENSMUSG00000002028	Kmt2a	7.80494	6.56386	11.5751	10.8595	11.5373	10.1842	10.6034	8.11832	7.18107	0.000153496	0.000653213
ENSMUSG00000002032	Tmem25	1.26768	1.44194	0.434431	0.589175	0.477826	0.367961	0.612175	0.453204	0.669706	0.000614613	0.00218068
ENSMUSG00000002033	Cd3g	2.49116	1.5939	0.493552	0.368392	0.278762	0.800565	0.614298	0.804416	1.54637	2.89812e-10	5.35405e-09
ENSMUSG00000002043	Trappc6a	3.15842	3.00582	3.48519	4.70969	6.2782	7.09263	6.74014	6.29453	20.8815	0.0235256	0.0476165
ENSMUSG00000002052	Supt6	10.6104	9.1798	13.9146	13.0878	15.0138	13.6299	14.6589	12.853	14.4543	0.000391449	0.0014684
ENSMUSG00000002055	Spag5	1.31331	1.77573	0.721081	0.611804	0.426403	0.968198	0.624866	0.609516	1.09008	4.42747e-05	0.000220494
ENSMUSG00000002057	Foxn1	0.883881	1.17085	0	0.026764	0.0149228	0.0262666	0	0	0.0167322	2.30811e-05	0.000124346
ENSMUSG00000002059	Rab34	4.12917	3.51976	6.01526	5.04937	5.71117	6.30059	6.57803	7.36361	17.0915	0.00425556	0.0115012
ENSMUSG00000002064	Sdf2	8.18798	4.29906	17.4136	13.854	17.2219	19.2246	20.9596	23.8973	57.2206	7.18757e-08	7.28488e-07
ENSMUSG00000002068	Ccne1	1.42289	2.28357	0.737142	0.355453	0.576551	0.9514	0.84867	0.829082	1.37373	5.52133e-05	0.000267762
ENSMUSG00000002076	Hsf2bp	1.75181	1.21708	0.117339	0.231469	0.177457	0.283959	0.0985045	0.142153	0.271329	5.31684e-06	3.35774e-05
ENSMUSG00000002083	Bbc3	2.5412	2.38499	4.84511	4.25238	4.78715	5.32599	4.90454	5.08488	4.22826	2.14321e-05	0.000116586
ENSMUSG00000002100	Mybpc3	2.45661	3.05949	0.565632	0.351269	0.529965	0.324462	0.412032	0.53015	0.56839	4.37614e-14	1.99757e-12
ENSMUSG00000002102	Psmc3	13.3667	9.60458	18.4493	19.6159	23.6589	26.9421	25.4677	30.4586	53.3855	2.23124e-05	0.000120779
ENSMUSG00000002107	Celf2	4.54735	3.60104	7.5945	7.76649	6.76513	7.71999	7.6257	8.04037	5.6657	4.26962e-08	4.57292e-07
ENSMUSG00000002108	Nr1h3	6.17482	4.02841	10.6458	7.02864	8.98211	13.1918	11.4946	12.4163	32.3092	0.000916751	0.00308727
ENSMUSG00000002129	Sf3a1	4.55981	3.81439	5.57578	6.77297	6.28099	7.20331	7.33683	5.88978	9.57092	0.0012123	0.0039366
ENSMUSG00000002147	Stat6	16.5207	11.3434	35.4336	32.2915	32.0544	39.2187	42.5966	32.6742	55.7443	2.02983e-09	3.0046e-08
ENSMUSG00000002190	Clgn	1.48215	2.69692	0.0108338	0.0427426	0.023832	0.0629224	0.0519705	0.0349996	0.0935259	1.37428e-16	1.09144e-14
ENSMUSG00000002204	Napsa	32.3594	8.92351	87.2121	73.0035	80.1467	119.173	139.554	94.0921	169.722	6.77174e-06	4.15349e-05
ENSMUSG00000002205	Vrk3	2.8363	2.63974	4.2287	3.47573	4.18883	5.19494	4.91316	4.97847	7.41592	0.000638925	0.00225597
ENSMUSG00000002221	Paxip1	3.54027	2.83241	4.6234	4.72768	4.81906	4.26995	4.75348	3.90439	4.96358	0.000259482	0.00102859
ENSMUSG00000002222	Rmnd5a	13.3321	9.0686	29.5657	27.2972	26.4946	26.7526	31.2153	32.9944	33.8061	1.77517e-10	3.44044e-09
ENSMUSG00000002228	Ppm1j	2.29686	2.07448	1.10578	1.1855	1.34843	1.30308	1.61441	1.16488	1.71945	0.015033	0.0331402
ENSMUSG00000002240	Prr27	1.48733	1.94856	0	0	0	0	0	0	0	0.00886926	0.0213152
ENSMUSG00000002249	Tead3	1.87581	1.78925	3.70203	4.47778	3.8718	3.56469	3.53309	3.33614	3.56433	7.42664e-12	2.0093e-10
ENSMUSG00000002250	Ppard	1.77691	1.54096	2.48962	2.33537	2.36171	2.47173	2.80059	1.89981	1.8465	0.0115615	0.0266657
ENSMUSG00000002257	Def6	2.58705	2.60003	1.63196	1.25553	1.70523	2.27481	2.42688	1.61681	2.49566	0.00743321	0.018395
ENSMUSG00000002266	Zim1	0.878306	1.73625	0.0593206	0.0478714	0.0533832	0.0313211	0.0155217	0.0754948	0.019952	7.4119e-15	4.02327e-13
ENSMUSG00000002279	Lmf1	1.41994	1.74056	1.04556	0.881204	0.936378	0.886761	1.01555	0.693683	1.19363	0.000570061	0.00204145
ENSMUSG00000002280	Narfl	2.52449	1.17271	3.71552	3.15885	3.57269	4.19236	3.99118	4.17293	7.01383	0.000566528	0.00203235
ENSMUSG00000002289	Angptl4	3.94795	11.8484	18.0873	11.2956	15.2234	11.9207	14.4632	21.7212	20.3261	0.0246682	0.0493949
ENSMUSG00000002297	Dbf4	1.70335	2.25526	1.50882	1.26644	1.14299	1.40734	1.35652	1.28047	1.58966	0.00311269	0.00882413
ENSMUSG00000002307	Daxx	4.3352	3.69173	5.06218	5.03516	6.39909	7.10869	6.75838	6.11158	6.03193	0.019896	0.0417035
ENSMUSG00000002308	Cd320	2.30157	2.79195	3.70113	3.2025	5.53263	4.3155	5.8106	5.72479	15.1871	0.0136649	0.0305927
ENSMUSG00000002319	Ipo4	1.13575	1.14697	1.73714	1.99896	2.88654	3.01051	3.45873	2.20256	3.05226	0.00190194	0.00579111
ENSMUSG00000002320	Tm9sf1	3.83165	2.42468	8.93474	9.41116	10.025	11.9125	12.8097	13.2281	13.5552	4.74309e-17	4.24119e-15
ENSMUSG00000002325	Irf9	3.77999	3.7084	11.2456	8.99165	8.49528	14.4359	10.7038	13.4788	17.4432	1.97189e-11	4.83095e-10
ENSMUSG00000002329	Mdp1	4.52029	2.99157	7.46796	7.21769	8.37915	9.16083	8.23549	9.08189	17.8111	5.87794e-07	4.73724e-06
ENSMUSG00000002332	Dhrs1	7.30784	4.30009	7.72585	8.64871	8.58447	10.4761	11.6869	10.5825	19.4066	0.01651	0.0357823
ENSMUSG00000002341	Ncan	1.17133	1.56905	0.0848484	0.0537996	0.0599939	0.0234665	0.0290732	0.0326322	0.0298971	1.48559e-20	2.40402e-18
ENSMUSG00000002342	Tmem161a	3.86713	2.79776	5.49676	5.17569	5.44516	5.71157	6.1735	6.99317	7.04245	0.000269065	0.00106148
ENSMUSG00000002372	Ranbp3	4.16323	2.74497	5.22521	4.88186	5.41638	5.32482	5.53008	6.15984	6.30494	0.00221059	0.0065892
ENSMUSG00000002384	Bmp8b	0.976217	1.56672	0.146103	0.19953	0.185419	0.0761528	0.0754778	0.14523	0.138602	1.11822e-06	8.37737e-06
ENSMUSG00000002393	Nr2f6	2.19035	0.679279	5.52567	4.32549	5.61135	5.57523	7.29295	5.5726	6.86865	2.07815e-07	1.87221e-06
ENSMUSG00000002396	Ocel1	1.50011	1.42036	3.05053	2.06215	2.90474	2.30196	2.78009	2.89001	3.17402	0.000146302	0.000626501
ENSMUSG00000002409	Dyrk1b	6.18404	3.49082	8.20343	7.89976	8.25762	8.33245	8.66221	7.40522	6.24576	0.000861256	0.00292441
ENSMUSG00000002413	Braf	7.88995	5.78438	12.671	13.413	11.8296	13.3678	14.203	13.8821	9.69483	2.24014e-07	2.00138e-06
ENSMUSG00000002428	Hltf	9.93072	6.41802	11.5283	12.3641	11.1595	12.7108	12.3089	15.5893	11.3249	0.0144909	0.0321441
ENSMUSG00000002455	Prpf6	10.7232	7.46366	12.5654	13.3967	14.5911	14.2962	14.1912	14.7968	14.6045	0.00105676	0.00349506
ENSMUSG00000002458	Rgs19	4.24633	2.59614	8.19324	5.97894	7.01146	9.88065	7.97328	5.60124	13.8905	0.000617152	0.00218879
ENSMUSG00000002459	Rgs20	0.960557	1.39989	0.0411475	0.0811697	0.0678865	0.0995764	0.108563	0.166163	0.0253727	2.17966e-10	4.13501e-09
ENSMUSG00000002496	Tsc2	7.91406	5.20564	10.5978	11.5438	11.7063	11.1406	14.4774	11.6174	14.1375	0.000295121	0.00115026
ENSMUSG00000002500	Rpl3l	2.0172	1.58565	0.053081	0.0523552	0	0.282602	0.0763901	0.114322	0.360043	2.91227e-06	1.96764e-05
ENSMUSG00000002524	Puf60	9.37358	4.48105	10.5066	10.9608	11.9197	14.162	14.3361	15.4977	20.2062	0.0101776	0.0239243
ENSMUSG00000002550	Uck1	5.6451	1.7888	9.19356	8.06727	10.3385	9.89667	10.7366	10.822	22.4024	0.000186457	0.000772922
ENSMUSG00000002565	Scin	1.19985	2.6061	0.494366	0.243803	0.319852	0.520769	0.599853	0.720259	0.663476	1.69933e-06	1.21326e-05
ENSMUSG00000002578	Ikzf4	1.51635	1.88312	1.12015	0.875262	0.896034	1.15471	0.921166	0.634459	0.771452	0.00590064	0.0151376
ENSMUSG00000002602	Axl	18.7956	9.48987	38.4596	31.7211	36.555	53.6835	54.2051	49.9994	59.9854	1.38758e-06	1.01423e-05
ENSMUSG00000002603	Tgfb1	4.39472	2.38259	11.0875	7.52373	9.66466	12.7083	13.1848	8.23298	10.1539	1.4636e-06	1.06187e-05
ENSMUSG00000002608	Ccdc97	3.65406	2.86604	7.9485	6.6824	7.52485	8.31564	8.10386	6.12752	5.26988	1.4525e-08	1.74451e-07
ENSMUSG00000002617	Zfp40	4.43676	3.71364	2.71443	2.9556	2.70735	3.08903	2.5856	3.80314	2.31572	0.00766583	0.0188925
ENSMUSG00000002633	Shh	2.22846	0.915078	2.7876	3.32355	2.47643	2.10533	3.11531	2.67199	1.85114	0.0167009	0.0361305
ENSMUSG00000002635	Pdcd2l	3.17885	4.20469	5.74282	5.22004	8.08136	8.33854	10.1282	10.7315	19.6501	0.00313027	0.00886814
ENSMUSG00000002688	Prkd1	5.80653	6.29971	7.87845	9.266	9.75517	9.22089	12.3802	11.1963	9.17145	0.00206729	0.00622021
ENSMUSG00000002699	Lcp2	3.73761	3.08361	6.74774	4.05116	5.5717	10.5455	7.5341	6.27648	14.2675	0.0176625	0.0378536
ENSMUSG00000002718	Cse1l	9.01497	6.80718	13.9923	13.8418	13.9074	16.5063	16.606	19.6184	27.7097	1.02787e-06	7.76495e-06
ENSMUSG00000002728	Naa20	5.77615	4.72683	7.1794	8.00992	6.6797	8.90919	7.99463	9.50562	15.9663	0.00548911	0.0142345
ENSMUSG00000002731	Prkra	5.18291	3.28294	7.33218	7.04105	6.88209	7.78437	7.81852	10.6975	17.475	0.00242592	0.00714931
ENSMUSG00000002732	Fkbp7	9.75626	4.87323	3.788	3.56243	3.22975	3.58149	4.31041	8.60102	10.9003	0.00848889	0.0205491
ENSMUSG00000002733	Plekha3	9.69347	5.83384	13.3496	13.6349	14.0234	14.7183	17.211	13.6848	16.842	0.000166298	0.000700216
ENSMUSG00000002741	Ykt6	11.1068	5.67493	21.6861	18.8384	20.911	22.35	28.6573	29.6319	38.4227	1.44145e-06	1.04809e-05
ENSMUSG00000002748	Baz1b	8.93096	6.00459	13.3814	11.3952	12.9634	11.6621	11.8098	9.99146	9.21539	0.000272115	0.00107136
ENSMUSG00000002763	Pex6	4.29062	3.12652	16.1397	12.5426	17.5371	15.4008	22.4942	17.6401	25.7979	8.33049e-17	6.94934e-15
ENSMUSG00000002769	Gnmt	4.7111	2.64027	1.62709	1.81882	1.98847	1.85502	2.04672	2.53089	6.01986	0.00357931	0.00994457
ENSMUSG00000002778	Kdelr1	17.6349	9.96307	22.8501	25.2688	19.5021	27.3444	31.2544	22.226	30.8201	0.00641275	0.0162365
ENSMUSG00000002781	Tmem143	1.51146	1.82892	0.858432	0.737997	0.759172	1.04993	1.12966	0.943153	1.44494	1.02621e-07	1.00052e-06
ENSMUSG00000002797	Ggct	1.25931	1.58844	0.647475	0.744133	0.693573	0.839304	0.556377	0.672991	0.937372	3.56666e-05	0.000182401
ENSMUSG00000002799	Jag2	2.88226	1.74555	5.03989	5.19329	6.28702	4.53921	7.07583	4.61825	3.26602	5.9534e-06	3.71236e-05
ENSMUSG00000002803	Btbd6	3.99308	3.36303	8.01195	6.31082	7.82165	7.13799	7.86681	7.65792	8.21471	4.36538e-07	3.6388e-06
ENSMUSG00000002812	Flii	12.1584	7.66903	20.5352	20.6215	23.0624	25.1805	27.6722	24.7509	27.9719	8.27851e-08	8.26219e-07
ENSMUSG00000002820	Atg4d	1.82503	1.69362	3.7579	2.97824	3.40698	3.19019	3.72633	3.84635	5.79677	2.84541e-07	2.47585e-06
ENSMUSG00000002844	Adprh	3.92692	3.12307	5.74847	4.87232	5.48181	8.02653	9.19665	7.74186	9.30135	0.0015471	0.00484892
ENSMUSG00000002845	Tmem39a	4.30213	4.77265	8.82985	8.46749	8.01316	6.90791	8.07295	8.46479	11.8352	9.83212e-09	1.2303e-07
ENSMUSG00000002846	Timmdc1	3.92785	3.97534	7.0151	7.78709	9.73216	10.2923	9.12237	8.18603	17.0315	3.56946e-06	2.35811e-05
ENSMUSG00000002847	Pla1a	2.16818	3.89034	1.04186	1.17747	1.26529	1.91197	1.20782	2.19713	4.20261	0.00028802	0.00112513
ENSMUSG00000002871	Tpra1	4.06379	2.42902	8.03957	6.14573	6.60035	7.30662	8.29504	6.87874	8.17427	3.10807e-06	2.08265e-05
ENSMUSG00000002881	Nab1	13.3494	7.83687	26.823	29.1418	27.1745	31.1739	31.2548	33.2828	34.352	2.12139e-10	4.03786e-09
ENSMUSG00000002897	Il17ra	3.52011	1.95497	5.75406	4.42908	4.66772	5.66737	6.42372	5.83313	6.36364	0.000447072	0.00164932
ENSMUSG00000002900	Lamb1	6.25431	6.74272	11.1818	11.4409	12.9033	8.13818	10.6647	11.9561	11.5179	8.01701e-06	4.83661e-05
ENSMUSG00000002908	Kcnn1	0.990902	0.946598	0.256674	0.309423	0.177752	0.257661	0.264498	0.307114	0.445507	7.16018e-06	4.36434e-05
ENSMUSG00000002930	Ppp1r17	1.45516	1.97703	0	0	0	0	0	0	0	0.000971824	0.0032486
ENSMUSG00000002949	Timm44	3.98	3.16015	4.97471	4.57801	5.1051	5.33391	4.65863	4.9726	7.91103	0.00944323	0.0224676
ENSMUSG00000002957	Ap2a2	11.0361	7.61628	21.1215	22.1543	23.1213	22.9724	29.7944	25.7551	36.3422	9.47395e-10	1.53023e-08
ENSMUSG00000002963	Pnkp	3.99168	2.49389	5.86333	5.66406	6.77368	7.06538	7.73649	8.35126	11.3843	2.46649e-05	0.000131529
ENSMUSG00000002968	Med25	2.79276	2.33352	5.38431	5.11337	5.95358	5.72654	5.80191	4.99184	6.01286	9.85125e-12	2.59674e-10
ENSMUSG00000002980	Bcam	58.8761	20.6764	111.803	107.262	128.083	169.818	201.975	177.761	132.922	4.76833e-05	0.000235058
ENSMUSG00000002981	Clptm1	7.09054	4.05537	14.0368	13.6579	14.3731	18.733	21.4099	19.7964	24.3254	3.18315e-09	4.51271e-08
ENSMUSG00000002983	Relb	2.60802	2.94313	7.13859	5.05932	5.66653	8.96361	8.23803	6.12808	11.5999	3.68939e-06	2.42494e-05
ENSMUSG00000002984	Tomm40	2.16118	1.6356	3.19823	3.56429	3.82589	4.49883	4.46822	3.43365	4.67111	5.05918e-05	0.000247637
ENSMUSG00000002996	Hbp1	8.69082	5.04589	14.8205	10.7821	10.8647	14.0108	13.7713	18.6857	18.513	0.002555	0.00746768
ENSMUSG00000003031	Cdkn1b	11.6078	6.04122	21.7264	18.9254	17.4905	22.1252	21.9383	26.6665	14.0823	1.70527e-05	9.5255e-05
ENSMUSG00000003032	Klf4	11.7396	9.16164	19.1071	24.5166	30.4539	19.8939	30.0634	20.1908	13.2459	3.63551e-06	2.39685e-05
ENSMUSG00000003033	Ap1m1	6.7213	3.77293	12.0656	11.3873	10.9511	12.3821	12.6402	12.1376	18.4269	1.31905e-07	1.24953e-06
ENSMUSG00000003037	Rab8a	7.65156	5.04314	9.56387	8.17351	8.62246	11.8023	12.3863	11.2426	22.6812	0.0146789	0.0324743
ENSMUSG00000003039	Fam32a	9.87952	4.30036	14.6079	15.3739	16.6001	16.1125	17.6303	21.7162	24.2114	0.000193526	0.000798842
ENSMUSG00000003051	Elf3	4.35665	2.15438	14.7714	19.7686	18.1939	24.2182	20.0218	12.1154	21.9282	1.89324e-12	5.92699e-11
ENSMUSG00000003053	Cyp2c29	2.41296	3.7354	0	0	0	0	0	0.0153407	0	1.38844e-14	7.08959e-13
ENSMUSG00000003062	Stard3nl	5.08975	3.02393	12.2798	11.5435	12.7356	12.2636	13.41	15.2781	25.7939	6.81399e-13	2.36921e-11
ENSMUSG00000003068	Stk11	7.07097	4.48741	17.8042	16.1803	19.9911	18.1652	22.197	19.9724	18.7634	3.64103e-14	1.70356e-12
ENSMUSG00000003072	Atp5d	15.3729	4.57927	26.3265	23.9588	28.7821	42.101	47.6517	40.4792	130.566	0.000206025	0.000842141
ENSMUSG00000003099	Ppp5c	6.58262	4.15374	11.7497	11.013	13.7645	14.2137	15.3684	14.1652	17.1999	1.09076e-08	1.34764e-07
ENSMUSG00000003123	Lipe	2.20404	3.0983	3.80793	4.28198	4.42461	3.62152	3.93059	3.10339	3.64546	0.000581223	0.00207728
ENSMUSG00000003131	Pafah1b2	8.21376	4.93773	14.2276	15.1153	13.9255	16.3408	18.5798	18.9115	20.3763	2.85283e-07	2.48081e-06
ENSMUSG00000003134	Tbc1d8	5.87426	5.24902	19.2602	16.8296	22.2461	16.4523	21.6728	12.3064	17.9224	1.21644e-12	3.97884e-11
ENSMUSG00000003135	Cnot11	3.3202	3.21816	8.46514	8.01836	8.5314	9.22902	10.3875	8.86148	11.1449	4.7605e-17	4.24256e-15
ENSMUSG00000003153	Slc2a3	1.46385	2.0177	1.25792	0.848916	1.04596	0.8914	1.26462	0.926841	2.31588	0.00706245	0.0176315
ENSMUSG00000003154	Foxj2	5.367	3.9798	9.67392	9.08306	8.99845	8.59842	9.50825	8.60805	8.73153	5.09142e-10	8.81577e-09
ENSMUSG00000003161	Sri	13.7785	8.50153	17.0488	19.4218	17.2789	22.3493	21.1596	26.1113	38.6483	0.0020642	0.0062118
ENSMUSG00000003166	Dgcr2	3.5788	2.21759	9.34733	7.64423	7.64953	9.34998	11.068	9.46967	12.4379	8.37408e-12	2.24029e-10
ENSMUSG00000003184	Irf3	7.4555	3.91062	9.31157	8.07215	9.29417	10.7182	9.62648	9.50888	14.0615	0.00819317	0.0199657
ENSMUSG00000003198	Zfp959	3.71345	2.4832	5.02324	4.93699	6.36748	5.29355	5.31499	6.71374	6.81005	0.00108545	0.00357731
ENSMUSG00000003199	Mpnd	6.49089	3.45354	9.78061	9.12442	9.00974	10.3466	11.7614	11.7547	23.9607	0.000103018	0.000461134
ENSMUSG00000003200	Sh3gl1	3.06071	2.10807	5.4725	5.63796	5.43542	5.61739	6.53588	6.21169	6.69535	1.36116e-09	2.11138e-08
ENSMUSG00000003206	Ebi3	1.3129	1.75588	0.113361	0.111811	0.166245	0.14631	0.145013	0.203457	0.233004	0.000670687	0.00235287
ENSMUSG00000003208	Yju2	1.58586	1.34338	0.659898	0.876511	0.967752	0.851704	0.607791	0.663246	0.759568	0.005306	0.0138297
ENSMUSG00000003226	Ranbp2	21.6628	12.884	37.9322	41.3265	41.8562	43.6609	42.646	51.5302	42.1764	9.43606e-07	7.20041e-06
ENSMUSG00000003227	Edar	1.35387	1.6714	0.863248	0.520327	0.646172	0.858832	0.73619	0.80049	0.547089	0.000791232	0.0027186
ENSMUSG00000003228	Grk5	11.04	12.6214	27.3347	26.5669	26.3676	21.0985	28.1684	24.2281	25.0791	9.45723e-13	3.16306e-11
ENSMUSG00000003233	Dvl3	3.53068	2.93534	4.74836	5.46848	5.02813	4.40543	5.09737	4.36612	4.29548	5.66338e-05	0.000273818
ENSMUSG00000003234	Abcf3	7.5318	5.45095	8.73836	9.09032	9.59775	9.88232	9.38318	9.76637	12.0311	0.00243376	0.00716609
ENSMUSG00000003235	Eif2b5	8.21038	5.01971	17.1231	16.889	18.0018	21.6664	23.022	25.1346	36.0796	3.79717e-12	1.09697e-10
ENSMUSG00000003271	Sult2b1	1.39043	1.35574	0.264948	0.315768	0.194276	0.459506	0.264787	0.332865	0.776028	3.04015e-08	3.37364e-07
ENSMUSG00000003273	Car11	1.37664	2.63018	0.271689	0.0893246	0.249023	0.241077	0.195497	0.292572	0.61428	5.76284e-06	3.60607e-05
ENSMUSG00000003279	Dlgap1	0.815133	1.65851	0.0194996	0.0264454	0.0160856	0.0235944	0.0210468	0.0104992	0.003006	2.97921e-35	3.2882e-32
ENSMUSG00000003282	Plag1	0.993011	1.55189	0.369934	0.51184	0.401236	0.313333	0.354921	0.470297	0.304149	5.80987e-07	4.68589e-06
ENSMUSG00000003299	Mrpl4	4.16114	2.9312	7.06494	6.4753	8.24716	9.48404	10.9507	9.45615	20.1383	9.08455e-07	6.96676e-06
ENSMUSG00000003308	Keap1	4.78207	2.49809	8.80855	6.72687	8.19633	9.12925	10.6886	9.98591	11.4476	1.15332e-05	6.7251e-05
ENSMUSG00000003309	Ap1m2	4.34261	3.13439	7.56856	7.94448	8.4926	10.2972	9.89948	8.61391	15.6879	3.63293e-09	5.07067e-08
ENSMUSG00000003316	Glg1	15.2658	11.146	28.6914	26.5217	26.7612	29.3508	34.6787	27.5389	22.186	4.89748e-08	5.17584e-07
ENSMUSG00000003341	Atp8b3	1.18542	1.904	0.00925229	0.00912578	0	0.0179123	0.0443839	0.00996346	0.0798731	4.09345e-11	9.29338e-10
ENSMUSG00000003344	Btbd2	4.83236	2.26022	9.33894	7.43616	7.36948	9.59328	12.2032	10.0568	13.7668	3.24289e-05	0.000168019
ENSMUSG00000003345	Csnk1g2	9.18533	3.68198	12.8879	12.6583	14.4233	14.7365	16.8557	15.4907	21.3997	0.000706067	0.00245855
ENSMUSG00000003346	Abhd17a	7.16166	2.05829	19.6749	15.597	20.338	21.2553	24.0146	22.9477	50.6488	2.42198e-08	2.75732e-07
ENSMUSG00000003348	Mob3a	1.65873	1.37885	3.08217	2.27341	2.32882	2.6722	3.50993	2.6697	6.11482	0.00529283	0.0137987
ENSMUSG00000003352	Cacnb3	2.59757	2.85139	3.91476	3.78615	3.61209	4.54736	4.45489	4.69578	4.34511	0.00285812	0.0082249
ENSMUSG00000003355	Fkbp11	1.1198	1.97901	0.821843	0.635769	0.939385	2.15264	1.5306	1.16267	4.21316	0.0193577	0.0407718
ENSMUSG00000003360	Ddx23	4.83423	3.27623	10.0807	8.75524	10.849	10.5509	10.8805	9.39306	14.0379	6.75539e-11	1.44937e-09
ENSMUSG00000003363	Pld3	11.95	6.38536	24.4277	14.1062	17.2065	42.7301	40.0335	25.3097	43.6252	0.00286862	0.00824462
ENSMUSG00000003380	Rabac1	42.4658	15.0152	69.9185	53.261	70.1634	78.1572	91.7761	117.934	354.267	0.00236257	0.00698323
ENSMUSG00000003382	Etv3	2.72816	2.67662	9.4351	7.42645	8.02476	9.3098	9.56526	9.6667	9.00826	1.14307e-25	4.3161e-23
ENSMUSG00000003402	Prkcsh	6.35717	3.18248	10.0064	9.02451	10.905	14.6132	15.5602	12.0388	11.5606	6.48152e-05	0.000307601
ENSMUSG00000003410	Elavl3	0.700921	1.55448	0.00632889	0.018727	0.00696107	0	0	0	0.0156103	2.3102e-12	7.09796e-11
ENSMUSG00000003411	Rab3b	0.967353	1.51963	0.0989921	0.134253	0.1361	0.0718679	0.0712309	0.0266503	0.167864	9.36982e-07	7.1524e-06
ENSMUSG00000003421	Nosip	4.66702	3.82514	6.43189	5.25334	6.23503	7.5225	7.79948	7.41262	8.23947	0.00641642	0.016242
ENSMUSG00000003423	Pih1d1	3.32832	3.7975	5.91488	5.17395	6.88561	6.31067	7.39384	8.62443	19.8604	0.001045	0.00346117
ENSMUSG00000003429	Rps11	25.1785	8.70083	36.3972	32.0212	26.3929	49.7742	52.1865	51.5721	258.007	0.00919432	0.0219652
ENSMUSG00000003435	Supt5	7.11348	5.75022	9.08585	9.20786	10.4844	9.95944	10.7059	10.5256	8.72343	0.000103577	0.000463268
ENSMUSG00000003436	Dll3	1.06322	1.42196	0.0306007	0.0150912	0.0841435	0	0	0	0	0.000201824	0.000827461
ENSMUSG00000003438	Timm50	3.06941	1.99523	5.19893	4.9035	5.4502	6.7153	7.63777	9.13262	19.5354	1.14741e-05	6.69518e-05
ENSMUSG00000003452	Bicd1	1.39412	1.82948	0.783771	0.963175	0.90937	0.845041	1.07903	1.02243	0.750483	4.98433e-06	3.1668e-05
ENSMUSG00000003458	Ncstn	11.0058	6.40839	20.7005	21.6942	22.5028	27.2164	27.9435	23.9928	23.5674	3.28261e-09	4.62975e-08
ENSMUSG00000003464	Pex19	6.72656	4.28704	10.2986	12.2885	11.013	11.8278	14.0149	15.0166	14.3218	1.75683e-06	1.24976e-05
ENSMUSG00000003469	Phyhip	0.846055	0.895267	0.164834	0.19214	0.230744	0.130548	0.330665	0.484101	0.203282	0.00432484	0.0116436
ENSMUSG00000003476	Crhr2	0.814564	1.32992	0.00852513	0.0168171	0	0.00825228	0.0163583	0.0275412	0.0210273	5.51896e-10	9.48358e-09
ENSMUSG00000003505	Psg18	0.937555	1.56736	0	0	0	0	0	0	0.016639	8.67673e-07	6.68977e-06
ENSMUSG00000003518	Dusp3	15.553	8.16105	23.7495	24.9313	34.696	26.4424	33.3654	24.4317	23.0983	4.41949e-05	0.000220233
ENSMUSG00000003534	Ddr1	5.37533	2.88015	15.6284	15.8111	18.2142	21.9982	22.329	19.9576	10.3747	3.97196e-17	3.63e-15
ENSMUSG00000003546	Klc4	7.29021	5.29741	10.8052	9.35467	11.4003	12.0398	11.8451	14.0656	18.0314	0.000134032	0.000579665
ENSMUSG00000003549	Ercc1	2.73943	3.67536	1.66799	1.90786	2.01961	2.44226	2.15166	2.50562	3.40538	0.000532392	0.00192303
ENSMUSG00000003555	Cyp17a1	1.79244	2.2051	0.0402641	0.0198568	0.0442861	0.0389755	0.019315	0.0216795	0.024828	5.38106e-09	7.24515e-08
ENSMUSG00000003581	Rnf215	10.6912	5.25248	17.7394	17.1307	20.4783	16.1126	21.9491	20.8281	19.3473	1.19191e-05	6.92012e-05
ENSMUSG00000003617	Cp	22.4409	13.5112	46.7103	68.4263	62.1959	74.3294	52.4506	70.0489	69.2596	1.01565e-08	1.26623e-07
ENSMUSG00000003623	Crot	5.84889	4.80151	9.02331	8.49002	8.05224	10.6687	9.62327	14.003	15.8986	0.000719552	0.00250025
ENSMUSG00000003644	Rps6ka1	7.00524	4.89475	9.03253	7.75752	9.27021	10.4683	11.2107	10.7414	15.3578	0.00264217	0.00768306
ENSMUSG00000003657	Calb2	2.17311	3.40455	0	0	0.0550336	0.0484342	0.0240025	0	0	3.08972e-07	2.6642e-06
ENSMUSG00000003660	Snrnp200	13.1279	8.20023	20.8354	20.1435	22.8553	24.3794	26.7316	28.4906	34.7534	6.05491e-06	3.76693e-05
ENSMUSG00000003662	Ciao1	6.66435	4.16503	8.30656	8.20643	9.96141	10.4833	10.9138	13.043	14.9709	0.00163972	0.00509726
ENSMUSG00000003721	Insig2	7.14356	4.33413	11.4634	12.0497	10.026	12.8345	12.9737	15.5895	19.9439	1.40233e-05	7.9941e-05
ENSMUSG00000003731	Kpna6	7.33171	4.90408	13.8679	14.343	12.231	14.7225	16.451	15.1432	17.7979	3.71902e-09	5.18243e-08
ENSMUSG00000003746	Man1a	5.96801	4.32089	15.0793	12.1579	11.7729	15.9574	17.1691	15.8295	15.9487	8.26549e-12	2.21399e-10
ENSMUSG00000003762	Coq8b	1.88166	2.59103	2.94298	3.17222	3.7006	3.32485	3.01826	2.81612	3.32138	0.00429795	0.0115889
ENSMUSG00000003778	Brd8	4.53294	4.92749	6.59442	6.19279	6.30139	5.71645	5.51233	5.33922	3.6617	0.000130173	0.000565473
ENSMUSG00000003808	Farsa	2.96307	2.67909	3.67067	4.06593	4.24871	4.64147	5.1166	4.9255	9.45667	0.00209867	0.00630187
ENSMUSG00000003810	Mast2	4.7811	4.46794	7.6831	8.63009	8.49448	8.45865	10.0801	6.95921	10.0028	6.44774e-06	3.98253e-05
ENSMUSG00000003813	Rad23a	6.43046	2.69588	8.13912	11.2156	12.0044	11.8425	12.6791	10.3136	14.733	0.000170286	0.000714562
ENSMUSG00000003814	Calr	38.5677	26.5347	105.094	105.06	126.1	159.388	167.839	117.688	116.107	5.29945e-13	1.89307e-11
ENSMUSG00000003824	Syce2	1.82842	1.39734	0.709041	0.677492	0.852979	1.09387	0.573973	0.930566	2.24072	0.0133411	0.0300287
ENSMUSG00000003847	Nfat5	10.1556	7.9227	18.8893	18.9282	15.2696	13.473	14.897	13.4015	10.3762	1.92005e-07	1.74293e-06
ENSMUSG00000003848	Nob1	1.49401	2.53265	2.83952	2.80069	2.97182	2.97871	3.42035	3.5023	6.72603	0.015295	0.0336157
ENSMUSG00000003849	Nqo1	6.4023	3.72788	1.60048	3.87725	2.68685	2.52773	3.12493	2.60037	4.50165	0.0207627	0.0431713
ENSMUSG00000003863	Ppfia3	1.1988	2.25375	0.0662454	0.0762295	0.0364313	0.122907	0.0476676	0.0475582	0.0612731	2.28161e-19	3.10797e-17
ENSMUSG00000003865	Gys1	3.49983	3.59646	4.96247	5.13711	4.81721	6.75155	6.17629	5.91262	7.22048	0.000687047	0.00240204
ENSMUSG00000003868	Ruvbl2	5.25348	2.74308	6.22085	8.68495	8.8255	10.4581	9.64455	8.86729	12.6382	0.000316061	0.00122137
ENSMUSG00000003923	Tfam	3.37123	3.16343	4.48048	5.08791	5.46838	5.58304	5.25075	6.93045	8.03389	0.00124456	0.00402072
ENSMUSG00000003934	Efnb3	1.01149	1.45508	0.41099	0.418883	0.346567	0.212179	0.24973	0.162279	0.084476	0.00113741	0.0037249
ENSMUSG00000003948	Mmd	5.8175	5.0926	14.1863	9.7886	8.82626	13.0014	12.302	14.4637	18.2161	1.24125e-05	7.16982e-05
ENSMUSG00000003949	Hlf	4.32291	3.37953	1.44244	1.26177	1.24194	0.72025	1.10837	2.54434	1.44887	0.000253586	0.00100818
ENSMUSG00000003955	Fam162a	13.5912	5.61912	12.6201	17.3557	23.0217	23.7868	20.0814	22.816	72.3781	0.0123207	0.0281112
ENSMUSG00000003974	Grm3	1.087	1.89879	0.057207	0.126956	0.204494	0.124596	0.123492	0.0462031	0.158739	5.39592e-06	3.40069e-05
ENSMUSG00000004031	Brinp2	1.0261	1.84901	0.0298433	0.0245294	0.0492365	0.0144441	0.0238601	0.0160686	0.0368044	8.14308e-24	2.36853e-21
ENSMUSG00000004035	Gstm7	2.3067	2.16967	0.844339	1.28949	1.01855	0.685491	1.20204	1.37852	1.74667	0.0183569	0.0390671
ENSMUSG00000004038	Gstm3	1.51682	1.65601	0.133047	0.131227	0.256089	0.128789	0.127647	0.0716366	0.12306	0.00122888	0.00398081
ENSMUSG00000004040	Stat3	11.162	7.32258	25.7691	27.4257	26.6566	32.2194	35.4601	25.2459	35.0595	1.05803e-10	2.1564e-09
ENSMUSG00000004044	Cavin1	35.4802	12.5488	92.4759	114.365	121.302	84.9151	133.008	147.956	83.1773	1.17565e-07	1.1301e-06
ENSMUSG00000004054	Map3k11	8.69452	3.76973	18.0917	15.6266	19.4825	17.1574	22.0793	16.5791	14.1624	8.72496e-07	6.72093e-06
ENSMUSG00000004056	Akt2	6.69265	4.24198	18.5957	17.0809	19.0206	20.901	24.007	24.2921	31.8019	1.6348e-16	1.26338e-14
ENSMUSG00000004069	Dnaja3	7.31015	3.99575	9.07344	9.20225	9.25643	11.61	12.7049	9.56681	17.1285	0.00423788	0.0114628
ENSMUSG00000004071	Cdip1	4.33408	3.58468	5.20127	5.62442	5.3217	4.42846	5.04406	4.71253	5.45552	0.00158	0.00493944
ENSMUSG00000004085	Map3k20	10.6745	9.08949	15.2182	17.69	16.6865	12.6154	17.8981	16.6233	16.194	0.000170009	0.000713677
ENSMUSG00000004098	Col5a3	1.5854	2.80585	0.864564	1.34544	1.444	0.725308	1.11211	0.86895	0.939861	0.0101609	0.023895
ENSMUSG00000004110	Cacna1e	1.27619	2.10551	0.188404	0.126158	0.108365	0.150584	0.096183	0.160075	0.234482	9.17895e-29	5.06549e-26
ENSMUSG00000004113	Cacna1b	1.41916	2.32927	0.21053	0.160065	0.212263	0.212283	0.201986	0.155865	0.097364	8.61556e-26	3.28192e-23
ENSMUSG00000004127	Trmt10a	1.42467	2.54048	0.59592	0.587772	0.655446	0.624477	0.493056	0.547527	0.471968	1.01754e-09	1.63345e-08
ENSMUSG00000004207	Psap	99.2138	43.9374	323.168	197.729	296.44	642.94	638.11	329.731	463.046	9.84939e-06	5.83655e-05
ENSMUSG00000004221	Ikbkg	6.23503	3.01605	10.431	11.8582	12.4429	11.6534	13.5001	13.8847	10.7886	1.46089e-06	1.06008e-05
ENSMUSG00000004263	Atn1	0.432294	0.346105	0.758366	1.06589	0.688148	0.761623	0.727588	0.408329	0.701444	0.0167819	0.0362912
ENSMUSG00000004264	Phb2	5.75595	3.38675	7.50615	6.62846	7.26264	9.65004	9.62077	10.066	20.9729	0.0022369	0.00665843
ENSMUSG00000004267	Eno2	1.12706	1.81495	0.88973	0.658173	0.754341	0.636969	0.622431	0.638746	0.868668	0.00247628	0.00727638
ENSMUSG00000004268	Emg1	2.61673	2.406	6.0815	6.62975	7.63123	6.94394	6.93659	7.81616	19.6209	6.12532e-16	4.13916e-14
ENSMUSG00000004270	Lpcat3	4.95487	3.05591	6.93854	7.62016	6.91249	10.0747	9.72937	9.21051	14.1355	2.54146e-05	0.000135125
ENSMUSG00000004317	Clcn5	1.98449	1.31439	4.29511	3.56036	3.3002	5.19337	4.67243	4.35463	4.62076	3.12646e-08	3.46227e-07
ENSMUSG00000004319	Clcn3	4.25456	3.26419	7.05779	7.7398	7.23459	7.86547	8.65105	8.64831	6.65641	8.34342e-10	1.37182e-08
ENSMUSG00000004328	Hif3a	1.53823	4.0336	0.669362	1.46144	1.40812	1.01909	0.985117	0.587847	1.27431	0.00571027	0.0147079
ENSMUSG00000004341	Gpx6	1.52284	3.27981	0	0	0	0	0	0	0.039311	3.45239e-05	0.000177294
ENSMUSG00000004344	Gpx5	1.24447	2.42089	0	0	0	0	0	0	0	0.000918148	0.00309053
ENSMUSG00000004347	Pde1c	0.872986	1.98346	0.243378	0.173608	0.224668	0.361798	1.21129	0.177844	0.463621	0.00116985	0.00381485
ENSMUSG00000004356	Utp20	4.10377	4.2999	4.79286	5.64664	6.08987	6.15836	6.32528	5.70455	7.80903	0.0087782	0.0211413
ENSMUSG00000004359	Spic	0.813557	2.11017	0.136233	0.0671853	0.062434	0.18682	0.0980283	0.244508	0.350022	1.9099e-08	2.23402e-07
ENSMUSG00000004360	9330159F19Rik	1.23149	3.01165	0.499046	0.827828	1.05621	0.329369	0.739952	1.13181	0.400976	0.00799426	0.0195519
ENSMUSG00000004364	Cul3	21.1228	12.1479	24.671	29.9383	26.4563	30.5512	30.1259	30.2484	23.6276	0.00288276	0.00828194
ENSMUSG00000004371	Il11	1.1766	2.87743	0.260076	0.19239	0.190703	0.188814	0.353488	0.280066	0.267283	4.29901e-06	2.77563e-05
ENSMUSG00000004383	Large1	3.91784	3.84702	7.0745	6.37382	7.69698	8.20288	7.97281	6.00513	9.11573	3.14334e-06	2.10395e-05
ENSMUSG00000004393	Ddx56	4.93466	4.39976	6.90328	7.75976	9.29698	8.81536	9.23272	8.8799	16.3901	3.65701e-05	0.000186357
ENSMUSG00000004394	Tmed4	11.6084	4.91753	18.6597	21.9788	24.8177	24.9038	26.1621	26.0877	29.6788	2.32005e-06	1.60609e-05
ENSMUSG00000004415	Col26a1	0.69491	1.4516	0.101335	0.189378	0.117323	0.123905	0.127924	0.0804072	0.0723522	1.52816e-09	2.33014e-08
ENSMUSG00000004446	Bid	1.52042	1.67159	2.43211	2.28982	2.3508	3.07958	2.78123	2.16932	4.43853	0.0162642	0.0353563
ENSMUSG00000004451	Ralb	7.60618	3.69911	10.561	11.0534	10.8182	12.4405	13.2383	11.2013	15.0642	0.000321867	0.00124047
ENSMUSG00000004455	Ppp1cc	18.0868	9.13047	29.4697	27.3961	29.1217	36.3794	39.2093	39.4561	65.1014	3.29525e-05	0.000170301
ENSMUSG00000004460	Dnajb11	7.87158	5.00937	11.4405	12.148	12.4796	16.2659	15.3201	9.73692	14.5578	0.000659593	0.00231905
ENSMUSG00000004500	Zfp324	2.77576	2.36376	3.6521	3.74625	3.68551	3.56173	4.05574	3.99181	4.12113	0.00156446	0.00489725
ENSMUSG00000004508	Gab2	5.37331	4.92774	9.02096	7.31473	9.46328	8.84859	10.3505	11.2598	8.48337	4.13225e-05	0.000207528
ENSMUSG00000004530	Coro1c	5.06584	3.39971	6.08698	6.67132	6.65033	7.93629	8.94389	8.17291	7.84625	0.00096337	0.0032256
ENSMUSG00000004535	Tax1bp1	16.6905	10.5462	19.5749	18.8423	18.4051	22.2861	21.2552	22.1182	21.9556	0.0222732	0.0456331
ENSMUSG00000004540	Psg17	1.57822	1.37843	0.186883	0.143366	0.22839	0	0.0597661	0.0223609	0.0256083	0.0009702	0.00324493
ENSMUSG00000004542	Psg19	1.12273	1.62573	0	0.0268392	0	0	0	0	0	1.57217e-05	8.85165e-05
ENSMUSG00000004552	Ctse	1.16499	2.60249	0.192582	0.203516	0.151299	0.226365	0.211161	0.311077	0.593757	1.07981e-09	1.7195e-08
ENSMUSG00000004565	Pnpla6	3.74945	2.92514	6.77607	5.92061	6.28578	5.9542	6.84186	5.302	4.63579	2.02742e-07	1.83072e-06
ENSMUSG00000004568	Arhgef18	7.32052	4.4136	8.25891	10.4156	10.0837	9.49798	12.2295	12.0653	9.64086	0.00344064	0.00961765
ENSMUSG00000004591	Pkn2	9.00088	7.22719	16.3222	15.9187	16.1276	16.0326	16.3843	17.8357	14.3495	2.14432e-11	5.20306e-10
ENSMUSG00000004609	Cd33	2.72954	3.22213	11.9242	7.20612	8.00495	11.4882	11.6933	8.18785	10.6987	1.48839e-09	2.27836e-08
ENSMUSG00000004626	Stxbp2	10.0636	5.18526	13.6931	14.1056	14.2306	18.5933	16.6279	17.3876	26.6624	0.000334064	0.00127991
ENSMUSG00000004637	Wwox	1.98266	2.03451	1.47454	1.50934	1.23523	1.48958	1.29543	1.29707	1.03083	0.00235928	0.00697448
ENSMUSG00000004651	Tyr	0.65278	1.56789	0.00613478	0.0060509	0.00674758	0.00593844	0	0	0	8.24182e-12	2.20902e-10
ENSMUSG00000004654	Ghrhr	1.19487	2.19987	0.0125053	0	0.0137545	0	0.0119978	0.0134665	0.0462668	1.9966e-09	2.96051e-08
ENSMUSG00000004655	Aqp1	62.2155	36.1975	162.921	95.9411	139.412	116.075	229.821	223.778	246.123	0.000173971	0.000727895
ENSMUSG00000004667	Polr2e	4.61052	2.22252	6.53274	5.87962	6.62843	8.34723	8.71198	8.98705	19.517	0.000377013	0.00141987
ENSMUSG00000004668	Abca13	1.25221	2.72794	0.0927929	0.0784492	0.0704713	0.0791299	0.095386	0.135613	0.174381	1.07696e-36	1.36347e-33
ENSMUSG00000004677	Myo9b	10.8134	7.18268	17.7949	16.2434	17.8705	19.0048	19.774	17.3899	21.9529	1.48419e-06	1.07508e-05
ENSMUSG00000004698	Hdac9	1.75633	2.60552	1.38564	1.30804	0.899386	1.14845	1.3294	1.30963	1.2138	0.000366168	0.00138504
ENSMUSG00000004730	Adgre1	7.86672	6.34724	19.15	11.7155	13.9383	20.9749	24.6521	28.0035	42.1516	1.46615e-05	8.31164e-05
ENSMUSG00000004768	Rab23	1.89729	2.62043	2.97374	3.18226	3.60654	3.09764	3.27217	3.11729	2.44059	0.00198467	0.00601197
ENSMUSG00000004771	Rab11a	12.438	7.9817	26.9331	28.6492	27.7159	26.4944	31.531	28.5482	37.2416	3.06336e-13	1.15567e-11
ENSMUSG00000004788	Eif2b2	4.21974	3.30164	6.82429	7.64365	7.65862	9.76326	10.7864	13.2279	24.2212	1.22206e-05	7.07609e-05
ENSMUSG00000004789	Dlst	6.28051	4.43638	9.86256	10.0247	10.7524	10.2888	11.5324	12.0698	10.9873	2.29259e-07	2.04189e-06
ENSMUSG00000004798	Ulk2	11.5812	8.03948	21.2084	20.9904	21.0801	21.0734	23.6235	21.5187	26.1824	6.42869e-10	1.08476e-08
ENSMUSG00000004815	Dgkq	1.94945	1.65089	3.17234	2.56061	3.49589	2.31925	2.54894	2.74993	2.62566	0.000120221	0.000528212
ENSMUSG00000004821	Tmed11	3.10266	5.88045	0	0	0	0	0	0	0	0.000234686	0.000942357
ENSMUSG00000004842	Pou1f1	1.02213	2.49222	0.0560345	0.110537	0.0739581	0	0.0537603	0.0482732	0.0276419	1.9212e-08	2.24479e-07
ENSMUSG00000004843	Chmp2b	15.7658	8.18263	26.3038	31.9896	28.3343	35.8614	35.5652	34.3902	50.1234	2.23066e-07	1.99416e-06
ENSMUSG00000004846	Plod3	5.4272	3.61917	11.618	8.30882	9.88104	14.067	16.2198	10.599	12.888	1.01733e-05	6.00532e-05
ENSMUSG00000004849	Ap1s1	4.13582	2.56809	8.39188	9.41206	8.24821	13.5964	12.2958	10.981	23.023	4.12875e-10	7.30976e-09
ENSMUSG00000004864	Mapk13	2.4049	1.19464	3.64076	4.0279	4.24805	6.35166	5.92349	4.09949	13.8626	0.000156631	0.000665171
ENSMUSG00000004865	Srpk1	4.25415	3.3681	6.0885	6.08865	5.92547	5.77426	6.04084	5.66483	6.33544	1.2834e-06	9.4631e-06
ENSMUSG00000004872	Pax3	1.30094	1.87147	0	0	0	0	0	0	0.008692	5.01007e-15	2.80805e-13
ENSMUSG00000004880	Lbr	9.14909	6.26242	17.5395	16.306	15.9268	14.4602	17.5306	17.6055	21.6646	9.91301e-09	1.23934e-07
ENSMUSG00000004885	Crabp2	1.0028	1.09482	0.0659698	0	0	0.0319292	0.0316462	0.0355203	0	0.00560919	0.0144874
ENSMUSG00000004894	Hapln2	0.758823	0.732526	0.0183914	0.0362799	0.0809141	0.0534084	0.158805	0.0198051	0.0680439	0.00249294	0.00731883
ENSMUSG00000004895	Prcc	7.53394	5.03366	11.7585	11.5362	12.5903	14.2377	15.0284	12.4162	19.5484	2.01685e-06	1.41531e-05
ENSMUSG00000004897	Hdgf	21.9841	10.277	30.7655	34.4767	33.5048	39.845	44.006	37.2165	34.4228	0.000244069	0.000975119
ENSMUSG00000004931	Apba3	2.94892	2.70439	8.54014	5.83385	6.47235	8.51511	11.4073	7.65298	15.7797	5.62197e-07	4.54968e-06
ENSMUSG00000004933	Matk	1.29858	1.03967	0.474598	0.449384	0.595085	0.505349	0.428016	0.53152	0.772597	0.000196591	0.000809554
ENSMUSG00000004934	Pias4	2.94715	2.23272	4.18948	3.42216	4.29644	4.85506	4.68748	3.76171	5.92352	0.00570594	0.0146994
ENSMUSG00000004936	Map2k1	8.76839	5.20721	21.8866	20.6614	20.5086	28.8042	31.7813	28.4987	46.403	4.10779e-14	1.89517e-12
ENSMUSG00000004937	Sgta	7.63866	6.69323	10.4012	9.6458	10.4729	12.4899	14.4012	13.4538	20.9238	0.000615863	0.00218458
ENSMUSG00000004939	Nmrk2	0.868275	1.40519	0.0940799	0.0463968	0.0776081	0.0683017	0.0676963	0	0	0.00267231	0.0077555
ENSMUSG00000004947	Dtx2	1.44086	1.58484	2.52384	2.7401	3.08969	2.73119	3.01635	2.75122	4.0073	4.84255e-07	4.00014e-06
ENSMUSG00000004948	Zp3	2.50511	3.82897	0.0988799	0	0	0.0319051	0	0	0	3.17968e-05	0.000165102
ENSMUSG00000004951	Hspb1	17.5426	33.6919	83.194	49.5593	68.1048	115.946	138.737	56.8412	106.981	0.000444727	0.00164221
ENSMUSG00000004952	Rasa4	1.53078	2.24305	1.29333	1.0343	1.16621	1.55646	1.28555	1.40528	1.56626	0.0019937	0.00603465
ENSMUSG00000004980	Hnrnpa2b1	20.466	10.6837	65.0646	67.6895	71.1633	62.9182	60.9625	50.153	42.4159	2.97723e-14	1.42079e-12
ENSMUSG00000004994	Ccdc130	2.88227	2.25645	1.74813	1.42089	1.47767	1.41015	1.4753	1.72562	1.77661	0.00442939	0.0118823
ENSMUSG00000004996	Mri1	2.97995	1.98994	3.43732	4.42844	4.83575	4.16559	4.00084	5.46621	8.51106	0.00360069	0.00999623
ENSMUSG00000005034	Prkacb	7.51327	6.20387	12.3481	12.9392	12.5427	12.4678	13.9073	12.4889	9.33686	2.39582e-10	4.49752e-09
ENSMUSG00000005045	Chd5	1.14624	1.26868	0.441384	0.2648	0.350342	0.563804	0.449665	0.490011	0.415269	5.7016e-11	1.24878e-09
ENSMUSG00000005069	Pex5	3.93854	3.89092	10.7826	8.45361	10.2419	10.6409	11.9896	10.9326	11.9202	8.38771e-15	4.46843e-13
ENSMUSG00000005087	Cd44	26.035	8.80029	69.7272	57.6024	52.4565	102.318	96.7742	83.0493	87.5549	7.25731e-06	4.41791e-05
ENSMUSG00000005089	Slc1a2	1.69442	2.41353	0.800202	0.438842	0.482065	0.964222	0.742241	0.572089	0.692026	9.92764e-09	1.24081e-07
ENSMUSG00000005103	Wdr1	11.1303	6.68458	19.6004	19.2358	20.3995	25.609	27.4599	26.9431	41.1051	2.40601e-07	2.1354e-06
ENSMUSG00000005107	Slc2a9	2.0306	2.07862	0.600516	0.549997	0.849215	0.631122	0.65845	0.803724	0.75117	3.38891e-09	4.75785e-08
ENSMUSG00000005125	Ndrg1	2.16778	2.47954	2.69067	3.67109	3.43208	3.71805	3.74218	3.19649	4.53309	0.0101323	0.0238422
ENSMUSG00000005131	4930550C14Rik	1.47164	3.43536	0.579114	0.680573	0.487885	0.667924	0.638361	0.743045	0.577435	2.99757e-07	2.59609e-06
ENSMUSG00000005142	Man2b1	7.68069	4.65258	15.4898	11.216	12.3998	17.7972	19.959	17.6925	13.1261	8.59174e-06	5.15301e-05
ENSMUSG00000005148	Klf5	7.22806	3.78465	10.1029	13.347	12.0619	12.3442	12.8622	13.5068	10.7224	1.48825e-05	8.42476e-05
ENSMUSG00000005150	Wdr83	1.44493	1.12994	2.86271	2.50305	3.11462	2.6213	3.01376	2.69949	5.49606	1.26861e-05	7.31122e-05
ENSMUSG00000005161	Prdx2	12.0152	4.27087	16.4845	16.8091	20.8044	25.7276	25.0469	29.976	76.7871	0.000968911	0.00324112
ENSMUSG00000005198	Polr2a	12.381	6.59468	29.0871	28.1356	28.3549	32.827	39.3381	28.7049	31.9073	6.09622e-09	8.07172e-08
ENSMUSG00000005202	Shbg	1.3833	2.49874	0	0	0	0	0	0	0	0.00145895	0.00461462
ENSMUSG00000005204	Senp3	7.22191	4.94139	16.8445	14.7905	15.7672	15.457	17.2321	15.2949	22.3135	2.82255e-14	1.35599e-12
ENSMUSG00000005220	Corin	1.61329	3.40395	0.508737	0.581429	0.541791	0.508089	1.87489	0.573928	0.338598	5.17924e-05	0.000252709
ENSMUSG00000005225	Plekha8	2.70359	3.38851	4.72476	5.21275	6.66878	3.94687	5.21983	3.8612	4.45266	0.000107164	0.000477028
ENSMUSG00000005232	G6pc2	0.863463	1.90634	0	0	0	0	0.0211937	0	0.0272429	3.78881e-05	0.000192141
ENSMUSG00000005251	Ripk4	4.98385	2.74073	13.0053	12.9113	14.0373	17.2439	21.2152	20.3209	27.5701	1.04397e-14	5.46022e-13
ENSMUSG00000005262	Ufd1	5.74361	4.50628	8.08562	8.32224	8.73843	8.44014	9.02143	9.32441	10.8274	2.17804e-06	1.51852e-05
ENSMUSG00000005267	Zfp287	1.99759	2.37053	1.0113	0.687525	0.892371	0.757708	0.674248	0.996745	0.761001	1.22573e-07	1.17222e-06
ENSMUSG00000005268	Prlr	0.90131	1.83053	0.079599	0.109354	0.106311	0.107322	0.0709136	0.171435	0.161273	8.78841e-20	1.26521e-17
ENSMUSG00000005299	Letm1	3.31671	3.04468	4.50068	4.01128	4.99499	5.05213	5.57095	4.49627	5.50034	0.0025157	0.00737201
ENSMUSG00000005312	Ubqln1	14.9153	9.6906	33.1647	33.4727	33.5384	41.5398	44.6469	37.3339	49.7618	1.82714e-12	5.74501e-11
ENSMUSG00000005338	Cadm3	0.875336	1.83714	0.126342	0.106812	0.105876	0.267892	0.103898	0.174926	0.0890354	2.683e-12	8.09318e-11
ENSMUSG00000005339	Fcer1a	1.80277	2.61045	0.218467	0.21548	0.0480579	0.211475	0	0.141156	0	0.00784494	0.0192655
ENSMUSG00000005354	Txn2	3.71301	1.92613	6.13469	6.76627	7.18059	8.33576	9.12683	7.27578	17.1888	5.17743e-07	4.23371e-06
ENSMUSG00000005357	Slc1a6	1.27607	2.95926	0.020263	0.0599579	0.133722	0.0784581	0.0972033	0.0436411	0.149937	1.9021e-07	1.72827e-06
ENSMUSG00000005362	Crbn	5.00455	3.68989	8.06918	7.23811	6.84874	8.47594	7.94542	11.4065	9.45071	0.000403588	0.0015058
ENSMUSG00000005364	Il5ra	1.72169	3.76513	0.170765	0.16843	0.160991	0.0944569	0.0702147	0.262701	0.225639	1.26259e-11	3.235e-10
ENSMUSG00000005370	Msh6	4.07354	2.82393	8.90777	8.331	8.8505	7.85864	8.69377	8.23472	9.29158	6.15678e-15	3.39332e-13
ENSMUSG00000005371	Fbxo11	17.2522	11.6305	27.7062	30.275	27.291	26.3306	26.4001	26.1871	25.4093	9.5593e-08	9.37312e-07
ENSMUSG00000005373	Mlxipl	1.33371	1.48969	0.299211	0.365016	0.372401	0.190549	0.264404	0.322209	0.47582	1.97361e-09	2.9345e-08
ENSMUSG00000005374	Tbl2	2.45925	2.15582	3.13653	3.20315	3.13232	3.06838	3.56847	3.25207	4.17622	0.00255586	0.00746942
ENSMUSG00000005378	Bud23	2.62881	1.7098	2.98777	3.03584	3.38537	3.57779	3.54608	4.35462	5.62233	0.0246629	0.049388
ENSMUSG00000005397	Nid1	9.15153	11.4862	16.6498	17.0602	14.7554	8.76674	13.3228	10.5778	9.37212	0.00204414	0.00616737
ENSMUSG00000005413	Hmox1	8.81495	3.63697	18.1547	17.366	18.2699	34.8097	28.074	21.2128	47.0207	2.58761e-06	1.77081e-05
ENSMUSG00000005417	Mprip	18.2466	12.5436	27.9953	35.5838	34.8656	28.3219	34.2425	35.605	21.306	2.94526e-06	1.98713e-05
ENSMUSG00000005442	Cic	5.17896	3.02293	9.72176	8.62368	9.4442	11.1246	12.103	8.59874	6.79662	2.35242e-06	1.62563e-05
ENSMUSG00000005465	Il27ra	2.38426	1.57366	1.31005	1.13216	1.09784	1.46136	1.13718	1.3167	1.95414	0.00507255	0.0133285
ENSMUSG00000005469	Prkaca	12.5217	6.98078	22.767	25.4117	23.4026	31.6918	33.5632	27.65	27.2129	2.67712e-08	3.01036e-07
ENSMUSG00000005474	Myl10	1.81042	2.40623	0	0	0	0	0	0.0390339	0	0.000439649	0.00162513
ENSMUSG00000005481	Ddx39	3.71057	2.91997	6.24273	5.4899	7.24777	6.10025	6.07864	5.93918	10.3069	2.75963e-07	2.41341e-06
ENSMUSG00000005483	Dnajb1	5.34939	4.60767	11.4323	17.2227	13.667	16.5996	17.8366	10.8894	53.4753	1.74424e-08	2.0587e-07
ENSMUSG00000005493	Msh4	1.24976	2.58193	0.120162	0.149708	0.0834723	0.055097	0.0546086	0.129398	0.0857943	9.67388e-16	6.29973e-14
ENSMUSG00000005501	Usp40	3.61351	3.87715	6.6377	6.2752	6.14926	5.30875	6.23086	5.94933	5.86201	6.50575e-09	8.55084e-08
ENSMUSG00000005505	Kbtbd4	1.29717	1.10661	2.30602	2.13747	2.67388	2.48771	2.87883	2.88718	4.62564	0.000137031	0.00059056
ENSMUSG00000005506	Celf1	9.79893	6.58042	17.7914	19.1981	18.4102	18.5664	19.7987	17.1797	14.1034	1.22408e-09	1.92583e-08
ENSMUSG00000005510	Ndufs3	7.60849	5.05044	9.1897	9.69596	11.0766	13.7019	11.8901	13.3672	30.4689	0.00116629	0.00380557
ENSMUSG00000005533	Igf1r	6.993	6.02523	10.3464	12.7741	10.7372	8.75079	10.6939	9.58676	5.37101	4.32781e-06	2.79087e-05
ENSMUSG00000005534	Insr	8.23208	5.97008	13.0317	11.0919	11.4165	12.6607	12.6337	12.0042	9.81576	3.77247e-05	0.000191425
ENSMUSG00000005547	Cyp2a5	17.5865	12.1485	4.33326	7.7596	11.2906	11.7896	6.80117	5.25529	6.17415	0.0242866	0.0488238
ENSMUSG00000005553	Atp4a	1.35959	2.5014	0	0.0228715	0.0255048	0.0224464	0	0	0.0428961	1.01257e-11	2.65769e-10
ENSMUSG00000005566	Trim28	9.76992	5.11689	27.6339	25.2701	31.6862	29.9777	35.7691	26.4716	33.7046	2.54308e-12	7.72525e-11
ENSMUSG00000005580	Adcy9	5.81241	5.18004	8.6759	7.95313	9.03494	7.18804	10.8032	9.40601	8.17474	0.001334	0.00426994
ENSMUSG00000005610	Eif4g2	43.2108	22.7083	82.5666	86.8742	91.7011	97.9568	95.1131	79.6795	121.906	1.87691e-06	1.32598e-05
ENSMUSG00000005611	Mrvi1	1.30382	2.88325	0.894221	1.15919	0.814936	0.772858	0.655703	0.660312	0.921628	0.000715829	0.00248953
ENSMUSG00000005615	Pcyt1a	8.54691	4.74509	12.4664	14.1238	13.6988	13.6051	15.9567	17.9608	16.5134	5.50105e-05	0.000266959
ENSMUSG00000005621	Zfp592	4.8803	5.1161	7.67753	7.47391	8.06913	6.79399	8.68673	7.00059	8.82263	5.15876e-05	0.000251882
ENSMUSG00000005625	Psmd4	10.7912	5.15438	13.4328	12.6211	15.714	16.9263	17.4765	18.9136	33.4002	0.00289562	0.00831501
ENSMUSG00000005628	Tmod4	1.48906	2.95033	0.990469	0.676333	0.893872	0.688347	0.53605	0.43758	0.783014	0.00891947	0.0214156
ENSMUSG00000005640	Insrr	0.878322	1.6971	0.0534201	0.0526896	0.0839374	0.0295488	0.051252	0.0328721	0.0752921	6.7774e-13	2.35839e-11
ENSMUSG00000005656	Snx6	12.8868	6.03464	15.0105	18.7504	15.374	21.1052	20.2344	20.127	30.5121	0.00415498	0.0112783
ENSMUSG00000005672	Kit	9.59576	8.88452	18.9868	16.5552	14.8121	10.9943	13.8406	7.67787	5.17798	0.000615235	0.00218271
ENSMUSG00000005681	Apoa2	10.4039	2.42572	0.081203	0.720834	0.0893143	0.157208	0.389537	0.524668	0.701009	0.000311422	0.00120583
ENSMUSG00000005683	Cs	10.5524	5.76034	15.9514	17.2218	16.0011	21.8904	23.166	17.4781	25.6185	8.24498e-05	0.000379984
ENSMUSG00000005686	Ampd3	3.29835	4.60415	6.79625	6.45873	7.01485	7.14884	7.8141	4.08909	6.65169	0.00471344	0.0125202
ENSMUSG00000005687	Bcas2	3.77478	2.60457	6.42667	6.92663	7.03585	7.56711	7.6811	7.57315	11.2577	1.4677e-10	2.91408e-09
ENSMUSG00000005698	Ctcf	12.6452	6.70069	15.1993	14.8676	14.5859	14.5826	14.6083	14.6574	15.414	0.00892666	0.0214293
ENSMUSG00000005716	Pvalb	1.63734	2.22455	0	0.0826317	0	0.040548	0.120566	0.0451083	0.413275	0.000266588	0.00105307
ENSMUSG00000005718	Tfap4	2.64589	1.93663	1.20127	1.42181	0.811632	1.46183	1.38302	1.07184	1.58729	0.00375104	0.010348
ENSMUSG00000005763	Cd247	1.15501	1.38515	0.433687	0.395474	0.351006	0.578225	0.306177	0.35247	0.645854	5.26589e-06	3.32898e-05
ENSMUSG00000005774	Rfx5	2.85957	1.5008	3.79976	3.34877	3.46386	3.23278	3.43245	3.59637	3.45341	0.00389149	0.0106701
ENSMUSG00000005779	Psmb4	19.1716	5.71224	31.0226	31.7668	38.8169	52.4223	48.0978	61.0138	154.414	0.000213375	0.000868039
ENSMUSG00000005802	Slc30a4	7.20303	5.7556	12.2021	12.5609	11.7236	12.0579	13.3476	14.8446	12.2328	1.17982e-08	1.44399e-07
ENSMUSG00000005804	Bloc1s6	3.32725	2.89544	5.07749	4.71023	4.85892	6.1275	6.74917	5.57616	7.42043	0.000149402	0.000638125
ENSMUSG00000005813	Metap1	4.76171	4.07325	7.6622	6.88771	7.84518	7.83908	8.44495	8.00295	9.50323	5.11714e-08	5.37631e-07
ENSMUSG00000005823	Gpr108	7.77529	4.55141	12.8441	12.7286	12.8367	17.3443	17.8192	17.4738	24.2769	1.4627e-07	1.37053e-06
ENSMUSG00000005846	Rsl1d1	11.0713	6.85856	15.6232	19.2192	19.3504	22.1895	21.5296	24.7475	39.9639	2.92726e-06	1.97622e-05
ENSMUSG00000005871	Apc	13.3026	8.07605	16.927	18.7623	17.1625	19.2925	18.1893	17.6379	13.6005	0.00148459	0.00468472
ENSMUSG00000005873	Reep5	21.6282	7.65185	42.5061	42.9058	46.2548	55.2645	67.3949	72.6921	107.109	1.06632e-05	6.2653e-05
ENSMUSG00000005881	Ergic3	11.6525	4.43553	17.0436	19.7103	21.5952	27.5034	26.1945	28.6927	53.1435	5.96322e-05	0.000286066
ENSMUSG00000005883	Spo11	0.941859	2.0302	0.0111211	0	0.012232	0.0430609	0.0106698	0.0718558	0.178298	3.44394e-09	4.82874e-08
ENSMUSG00000005886	Ncoa2	4.98831	4.28412	7.0335	7.10781	6.93579	7.45604	7.97569	6.58346	6.84852	3.1708e-05	0.000164661
ENSMUSG00000005893	Nr2c2	3.9437	3.60505	6.7066	6.17141	6.79526	5.63842	6.07866	6.58069	5.49476	3.01204e-09	4.296e-08
ENSMUSG00000005917	Otx1	0.733513	1.01437	0.193018	0.253839	0.221144	0.373681	0.146604	0.164551	0.0991837	0.000376498	0.00141872
ENSMUSG00000005936	Kctd20	6.35646	3.51613	10.4764	9.21128	9.94068	10.3354	11.4848	10.399	12.3975	1.83846e-05	0.000101784
ENSMUSG00000005949	Ctns	4.2725	4.31089	6.54541	5.6188	5.0635	6.64712	6.60053	6.03763	6.54971	0.0147124	0.0325352
ENSMUSG00000005952	Trpv1	0.79747	2.16257	0	0	0.0130296	0	0.0113655	0.0255136	0	4.78531e-08	5.0664e-07
ENSMUSG00000005958	Ephb3	3.96396	2.68068	9.37651	7.9595	8.54372	7.34122	9.97242	10.4225	6.13812	1.05721e-09	1.68813e-08
ENSMUSG00000005968	Tuft1	5.25566	3.57542	9.51303	10.9974	12.1097	10.3326	13.4488	14.4926	9.54087	2.07062e-08	2.40501e-07
ENSMUSG00000005973	Rcn1	6.78495	4.75506	9.15508	10.9678	12.6958	7.68663	10.3413	12.3565	13.0405	0.00035493	0.00134941
ENSMUSG00000005982	Naa60	4.56711	2.73156	6.29801	6.4712	6.8014	7.42417	7.64348	5.80972	8.52826	0.000271993	0.00107098
ENSMUSG00000005994	Tyrp1	0.971039	2.4566	0	0	0.0169596	0	0	0	0	1.21417e-06	8.99549e-06
ENSMUSG00000006007	Pdc	0.904531	2.63547	0	0.0128387	0	0	0	0.0280345	0	5.90702e-08	6.11956e-07
ENSMUSG00000006014	Prg4	1.39385	2.29953	1.17166	1.30637	0.918894	0.936914	0.967709	1.11909	0.904667	0.0206455	0.0429606
ENSMUSG00000006019	Dhx34	2.98749	2.17291	4.4403	4.07077	4.20553	5.51968	5.80756	5.09833	5.68664	6.75002e-05	0.000318765
ENSMUSG00000006024	Napa	9.55435	5.31383	11.1722	10.8263	12.2375	15.0847	14.1885	15.1317	28.7068	0.006404	0.0162182
ENSMUSG00000006050	Sra1	5.74142	4.75858	7.07527	6.97853	8.36567	7.31744	7.39548	7.16798	12.6062	0.00107985	0.00356185
ENSMUSG00000006056	Calcoco2	1.69408	2.1429	0.242106	0.663322	0.355053	0.312477	0.180663	0.376589	0.464456	0.00255376	0.00746531
ENSMUSG00000006057	Atp5g1	4.02908	3.32961	5.14892	4.48311	5.40937	8.29256	8.0402	6.91174	27.3595	0.0113701	0.0262863
ENSMUSG00000006058	Snf8	4.73996	3.13583	7.37898	6.44263	8.02648	7.67892	7.5796	7.6655	15.167	1.23259e-05	7.12395e-05
ENSMUSG00000006095	Tbcb	8.60249	5.31966	11.1888	12.5569	13.7366	19.144	16.2761	14.6214	42.1791	0.000323653	0.00124523
ENSMUSG00000006134	Crkl	7.15551	4.10494	16.6485	15.1754	16.3234	17.4133	20.636	17.4439	18.484	3.1501e-11	7.34143e-10
ENSMUSG00000006143	Upk3bl	1.01742	1.88833	0	0.0330083	0	0	0	0	0.082544	0.00315826	0.00893274
ENSMUSG00000006154	Eps8l1	4.58091	3.74066	7.60721	7.01866	9.40801	6.45464	7.15292	5.75692	4.98929	1.00464e-06	7.60946e-06
ENSMUSG00000006169	Clint1	9.82921	6.31366	14.6463	16.155	15.1564	18.3706	17.1838	15.6639	16.2819	5.30583e-06	3.35128e-05
ENSMUSG00000006179	Prss16	0.860229	1.62623	0.0938212	0.0514102	0.0802612	0.100909	0.060009	0.112259	0.102849	2.239e-09	3.28556e-08
ENSMUSG00000006204	5430419D17Rik	2.09889	3.78215	0.279787	0.135472	0.117499	0.132954	0.200104	0.241034	0.0501889	5.2217e-22	1.11271e-19
ENSMUSG00000006205	Htra1	7.23601	3.56936	13.1772	12.5638	14.2436	13.8844	19.1816	18.023	14.9434	1.72718e-06	1.2307e-05
ENSMUSG00000006216	Clcnkb	1.14823	2.30347	0.0330474	0.0814888	0.0181742	0.0319897	0.0634123	0	0	1.68061e-06	1.20289e-05
ENSMUSG00000006219	Fblim1	4.92905	4.70867	7.20082	9.43764	7.52194	8.12577	9.00179	5.88948	12.2227	0.000846613	0.00288106
ENSMUSG00000006221	Hspb7	1.67568	2.19533	0.409446	0.900891	0.588913	0.304879	0.604352	1.0175	0.62148	0.00467202	0.0124255
ENSMUSG00000006241	Ccdc159	2.1255	2.78464	1.29839	1.33975	1.36218	1.00547	1.07322	1.07553	2.14321	0.00340723	0.00953728
ENSMUSG00000006262	Mob1b	7.86747	3.75485	14.2569	14.4024	13.4477	14.9181	16.0994	15.8869	12.2451	6.77512e-06	4.15443e-05
ENSMUSG00000006269	Atp6v1b1	2.59374	2.24651	0.836089	1.07009	1.05098	1.35852	0.706662	1.08257	0.846985	2.40888e-05	0.000129065
ENSMUSG00000006273	Atp6v1b2	15.1009	5.51111	40.8853	33.8079	38.4146	61.3464	61.1102	50.2948	79.3432	2.16374e-07	1.94038e-06
ENSMUSG00000006276	Eps15l1	5.32552	5.75589	7.68072	8.1501	8.14191	6.46404	6.68611	5.92982	6.17654	1.74939e-05	9.73784e-05
ENSMUSG00000006281	Tep1	4.4041	3.93301	8.3402	7.48895	8.15571	8.99972	9.36157	8.03897	9.09967	2.30923e-11	5.56867e-10
ENSMUSG00000006288	Ttc5	6.14981	4.34383	8.77484	7.66029	9.2148	8.45247	8.13055	9.70345	12.7267	0.00022486	0.000907613
ENSMUSG00000006289	Osgep	2.82179	2.66995	3.94249	4.09783	4.90021	4.9458	5.09702	5.8257	10.4219	0.00026213	0.00103746
ENSMUSG00000006299	Aamp	6.81856	3.51583	7.64177	8.55718	10.6936	10.8639	10.574	10.5241	13.0789	0.00259536	0.00756688
ENSMUSG00000006301	Tmbim1	6.32833	4.45901	11.4845	11.1338	11.9952	12.7708	14.6703	13.4282	15.7904	1.82748e-09	2.74282e-08
ENSMUSG00000006304	Arpc2	41.3147	17.0151	66.0203	73.6011	72.0961	94.6776	98.7567	106.157	180.034	6.48619e-05	0.00030769
ENSMUSG00000006307	Kmt2b	5.46686	3.52938	7.65241	7.96013	8.61673	7.89136	9.27322	6.62577	5.408	0.00016253	0.000685891
ENSMUSG00000006310	Zbtb32	2.28999	1.59657	0.795528	1.29559	1.09883	1.39687	1.22474	1.07583	1.09517	0.0156235	0.034209
ENSMUSG00000006311	Etv2	2.07819	3.59075	0	0	0	0	0	0	0	0.00122278	0.00396375
ENSMUSG00000006313	Upk1a	1.86587	2.75006	0.306869	0.484276	0.776299	0.326752	0.736036	0.231319	0.79474	0.00416365	0.0112961
ENSMUSG00000006315	Tmem147	8.00463	2.99362	22.7834	22.4332	18.7189	28.5831	34.6128	35.894	116.405	1.51302e-10	2.9944e-09
ENSMUSG00000006342	Susd2	2.78428	2.31744	2.80551	4.9959	5.65489	4.30092	4.25062	2.50168	1.97262	0.01938	0.0408048
ENSMUSG00000006344	Ggt5	1.98277	1.66193	3.07054	3.18107	3.32866	3.3144	4.61315	3.43342	4.41334	0.000133049	0.000575993
ENSMUSG00000006345	Ggt1	1.24925	2.16402	0.332383	0.365665	0.435889	0.59399	0.208507	0.48183	0.488742	3.67722e-05	0.000187298
ENSMUSG00000006356	Crip2	37.0832	18.6176	69.9483	69.5861	78.6948	80.8815	103.644	92.0364	80.3715	6.7738e-07	5.37769e-06
ENSMUSG00000006360	Crip1	12.2104	5.4593	14.6692	19.4676	23.4971	30.4359	24.7898	30.5432	111.116	0.000503087	0.00182993
ENSMUSG00000006373	Pgrmc1	50.5846	19.2512	73.0289	101.213	98.6097	94.9223	121.454	140.418	103.993	0.000199923	0.000820683
ENSMUSG00000006378	Gcat	0.873845	1.27493	0.457278	0.432984	0.442601	0.672817	0.57911	0.787882	2.45878	0.00525232	0.0137188
ENSMUSG00000006389	Mpl	1.08049	2.33961	0.11057	0.149955	0.395248	0.107031	0.0795619	0.119069	0.392038	2.85338e-05	0.000150023
ENSMUSG00000006392	Med8	6.68941	5.54632	8.83454	7.48121	8.10284	9.11442	9.31244	8.27746	14.533	0.0117837	0.0270928
ENSMUSG00000006411	Nectin4	3.66538	1.89322	5.85527	5.58002	7.20835	7.11019	7.66142	7.30817	5.62753	4.2158e-06	2.7305e-05
ENSMUSG00000006418	Rnf114	10.8914	6.08094	30.1968	26.5799	26.6248	36.0097	33.2097	32.7977	54.2101	1.68882e-13	6.81946e-12
ENSMUSG00000006423	C330007P06Rik	5.16577	3.0608	6.27307	7.97164	6.57666	7.3402	8.46418	9.21572	5.30965	0.00139977	0.00445165
ENSMUSG00000006435	Neurl1a	1.24511	1.3453	3.27218	3.82223	3.62078	4.38277	4.24907	2.52301	3.5112	1.9989e-07	1.80789e-06
ENSMUSG00000006442	Srm	3.37555	1.17671	3.98154	3.65812	5.63904	5.49079	7.11662	4.40505	12.1075	0.0193462	0.0407536
ENSMUSG00000006445	Epha2	7.98226	4.79972	10.3837	14.8611	16.0591	15.3074	18.4298	14.447	9.95239	3.42085e-05	0.000176053
ENSMUSG00000006456	Rbm14	2.3976	2.10995	5.5093	6.10497	5.78976	5.91594	6.40919	3.99922	5.99666	1.32226e-08	1.60328e-07
ENSMUSG00000006457	Actn3	1.86507	3.3008	0.0301355	0.0743085	0.0331457	0.0145855	0.0722811	0.0811296	0.204406	1.03698e-13	4.34588e-12
ENSMUSG00000006463	Zdhhc24	1.7211	1.53868	4.27686	3.70215	3.24022	4.35711	5.25106	3.60718	4.73964	5.992e-06	3.73319e-05
ENSMUSG00000006469	Slc34a3	0.763006	1.04347	0	0	0.02034	0	0	0.0199142	0	0.00136421	0.00435544
ENSMUSG00000006476	Nsmf	4.46775	3.39961	5.5131	5.82424	6.35768	4.96593	5.79351	5.39976	7.23842	0.000690362	0.00241304
ENSMUSG00000006488	Prl7a1	1.10991	3.12506	0	0	0	0	0	0	0	0.000321754	0.00124014
ENSMUSG00000006490	Prl8a9	2.41256	3.84116	0	0	0	0	0	0	0	0.00129559	0.00416537
ENSMUSG00000006498	Ptbp1	9.18962	5.46573	12.1527	12.912	12.6886	14.2661	14.1926	12.6806	18.1981	0.000218339	0.000884224
ENSMUSG00000006519	Cyba	24.0606	8.91534	51.7481	30.8396	47.0847	117.653	94.2222	68.6063	219.25	0.000422511	0.00156879
ENSMUSG00000006522	Itih3	2.42069	1.86986	0.227739	0.153691	0.237304	0.359682	0.172497	0.361412	0.69476	1.82846e-13	7.34198e-12
ENSMUSG00000006526	Tmem110	6.38234	3.58353	13.3157	9.72207	10.9514	13.0638	13.9742	16.4385	17.1984	3.44533e-06	2.28688e-05
ENSMUSG00000006527	Sfmbt1	3.59608	3.21745	5.89189	5.26854	5.31428	6.19204	5.89496	6.77427	6.66225	1.02659e-06	7.75799e-06
ENSMUSG00000006538	Ihh	0.932018	0.617308	0.0429193	0.126997	0.094413	0.09694	0.205887	0.0770305	0.0176435	0.00109787	0.0036127
ENSMUSG00000006542	Prkag3	2.52035	2.86954	0.769797	1.28492	1.003	0.504416	1.1476	1.61967	0.657247	0.00160409	0.00500131
ENSMUSG00000006546	Cryba2	1.42873	3.6396	0.0365516	0	0	0	0	0	0.0450775	0.000118883	0.000523191
ENSMUSG00000006567	Atp7b	11.9658	7.16443	18.4278	21.971	22.8344	19.9275	25.3269	22.378	26.4877	2.65816e-06	1.8139e-05
ENSMUSG00000006574	Slc4a1	1.70374	2.6337	0.0891556	0.0615556	0.274572	0.129453	0.0855373	0.0960086	0.109952	3.22683e-11	7.51211e-10
ENSMUSG00000006575	Rundc3a	1.3201	1.72245	0.830309	0.570344	0.89694	0.932907	1.12379	1.0538	1.33484	0.00535442	0.0139449
ENSMUSG00000006586	Runx1t1	1.67756	2.69139	1.54503	1.14563	1.20522	0.779612	0.783215	1.15639	0.858114	0.00838132	0.0203412
ENSMUSG00000006587	Snai3	1.22147	0.977939	0.348205	0.105675	0.294606	0.259278	0.334074	0.346126	0.561558	0.0122549	0.0279952
ENSMUSG00000006589	Aprt	5.98062	3.40553	14.3373	12.4901	14.8192	21.7717	20.8793	21.6326	72.9242	2.76874e-13	1.06106e-11
ENSMUSG00000006649	Nphs1	1.01559	1.53043	0	0	0	0	0	0	0	1.92203e-13	7.70332e-12
ENSMUSG00000006673	Qrich1	7.47451	5.55688	9.10891	9.76113	9.07991	9.99552	10.2187	8.4747	12.8501	0.00271732	0.00786491
ENSMUSG00000006676	Usp19	8.00753	4.31248	17.3669	15.9029	18.9996	19.7697	20.6451	18.1888	17.8088	1.86905e-09	2.79448e-08
ENSMUSG00000006699	Cdc42	86.0411	33.1338	103.766	137.266	115.086	148.576	146.258	149.423	206.479	0.00546812	0.0141921
ENSMUSG00000006705	Pknox1	2.66548	2.81406	4.49221	4.4183	4.51643	4.53217	5.11117	3.45438	6.04723	0.000226721	0.000913956
ENSMUSG00000006711	D130043K22Rik	2.02811	2.30435	1.08271	1.37768	1.67266	1.36008	1.19736	0.987929	0.346556	0.0117472	0.0270291
ENSMUSG00000006720	Zfp184	1.3208	1.64799	0.707527	0.954957	0.61437	0.672868	0.559723	0.882213	1.1328	0.00839306	0.0203589
ENSMUSG00000006724	Cyp27b1	1.2508	1.46197	0.0508229	0.133675	0.149065	0.0327975	0.0812671	0.0729725	0.0626776	1.96704e-05	0.000108034
ENSMUSG00000006728	Cdk4	9.73453	4.18747	12.1329	13.9395	14.703	16.2528	17.0358	16.0862	34.8585	0.000862125	0.0029269
ENSMUSG00000006731	B4galnt1	6.68938	2.55612	18.2049	15.1667	17.0241	28.071	22.3959	14.1526	24.1796	7.21964e-07	5.68342e-06
ENSMUSG00000006736	Tspan31	7.21101	3.23393	11.3141	13.6894	12.4443	15.61	18.2378	19.1	34.6991	6.37506e-06	3.94274e-05
ENSMUSG00000006740	Kif5b	28.3503	14.7573	47.2384	53.7637	54.7783	56.6915	60.4887	60.9721	48.2724	3.84495e-06	2.51491e-05
ENSMUSG00000006764	Tph2	1.77611	3.06663	0	0.0746957	0.0333184	0.029323	0.0290631	0	0	3.4765e-10	6.30885e-09
ENSMUSG00000006782	Cnp	4.21552	2.90345	8.62774	9.82169	10.6758	12.4346	11.5541	11.4846	19.5662	2.34896e-14	1.15161e-12
ENSMUSG00000006818	Sod2	8.51556	5.06167	20.888	18.0239	17.0847	27.6173	26.1644	22.6859	30.102	2.50992e-09	3.64015e-08
ENSMUSG00000006850	Tmco6	4.79459	4.22177	11.1835	7.43262	7.70768	9.45495	10.5915	10.079	14.532	5.51598e-05	0.000267563
ENSMUSG00000006920	Ezh1	5.24376	4.98013	9.06701	8.76382	9.09598	8.65768	9.53687	10.5971	11.8252	5.06244e-09	6.86123e-08
ENSMUSG00000006932	Ctnnb1	53.9306	22.4406	133.657	126.238	144.236	169.045	194.081	189.242	247.519	1.59695e-07	1.4818e-06
ENSMUSG00000006941	Eif1b	7.82796	5.40344	10.1554	12.1574	11.3829	16.6591	15.4701	16.9465	35.7082	0.000238716	0.000956665
ENSMUSG00000006948	Klk4	1.44049	3.24466	0	0	0	0	0	0	0	0.0015881	0.00495837
ENSMUSG00000006958	Chrd	0.877628	1.11014	0.383242	0.336766	0.521157	0.202351	0.501394	0.757868	0.55857	0.0131455	0.0296503
ENSMUSG00000006998	Psmd2	15.3601	8.60237	31.792	32.5822	34.0294	43.2453	45.5558	42.7132	70.7976	6.12475e-10	1.04132e-08
ENSMUSG00000007021	Syngr3	1.32598	1.5375	0.168444	0.103838	0.231588	0.163053	0.343417	0.0906959	0.441437	0.000220069	0.00089039
ENSMUSG00000007029	Vars	6.26447	3.43255	17.2698	17.0873	22.1678	24.4396	25.3718	18.547	28.0586	1.35053e-12	4.36768e-11
ENSMUSG00000007030	Vwa7	1.49296	1.81212	0.434746	0.538495	0.489293	0.528487	0.630503	0.402837	0.436404	1.20439e-07	1.15437e-06
ENSMUSG00000007034	Slc44a4	4.16869	3.67418	6.58574	8.94195	7.89089	9.72522	7.23262	7.83133	8.22559	4.11748e-06	2.67325e-05
ENSMUSG00000007035	Msh5	1.43942	2.56678	0.307752	0.420291	0.486041	0.496503	0.363399	0.365397	0.486585	1.48011e-10	2.93465e-09
ENSMUSG00000007036	Abhd16a	9.52812	5.12415	12.9328	15.561	15.0737	16.4123	17.9168	20.8393	27.5066	8.26963e-05	0.000381039
ENSMUSG00000007038	Neu1	3.9318	3.14051	9.28658	6.95899	8.04288	13.7272	13.6503	11.208	18.1659	4.51992e-09	6.18043e-08
ENSMUSG00000007039	Ddah2	9.09482	2.99827	11.2231	14.0396	14.3012	9.08862	15.9414	9.93394	14.3474	0.00460343	0.0122727
ENSMUSG00000007041	Clic1	20.3177	10.298	38.7097	35.5028	42.4165	56.2649	50.7663	49.046	119.572	2.11675e-07	1.903e-06
ENSMUSG00000007080	Pole	1.68004	2.90507	0.445438	0.450909	0.322324	0.503045	0.408616	0.450223	0.515608	2.70878e-19	3.65515e-17
ENSMUSG00000007107	Atp1a4	2.04002	3.47332	0	0.0234578	0	0	0.0228177	0	0.0146652	7.83073e-13	2.66884e-11
ENSMUSG00000007122	Casq1	1.60168	2.4481	0.111753	0.198405	0.196666	0.173082	0.107218	0.0962743	0.0826921	1.14786e-06	8.57804e-06
ENSMUSG00000007207	Stx1a	1.63386	2.87733	1.04681	1.01636	1.04343	0.601649	0.894474	0.669316	0.806863	0.00254848	0.0074524
ENSMUSG00000007209	Ceacam9	0.939549	2.1541	0	0	0	0	0	0	0	0.0128286	0.0290619
ENSMUSG00000007279	Scube2	9.59927	8.88693	5.14494	4.81569	5.09298	2.20555	4.4526	6.00399	6.25439	0.00803565	0.0196364
ENSMUSG00000007338	Mrpl49	5.82896	2.85772	7.01444	6.31909	6.90739	6.66739	8.01741	8.8898	15.9896	0.0237607	0.0480291
ENSMUSG00000007379	Dennd2c	1.86404	3.10237	1.21446	1.07242	1.30779	0.892463	0.890653	1.06816	1.16055	2.43687e-05	0.000130321
ENSMUSG00000007411	Mark3	7.61449	7.37104	9.69223	10.1805	10.1214	8.94252	9.11772	8.06996	9.0091	0.000392483	0.00147129
ENSMUSG00000007415	Gatad1	9.26938	5.90329	15.1805	13.4457	13.5209	14.8769	19.2419	18.2851	33.3528	4.35361e-05	0.000217378
ENSMUSG00000007458	M6pr	19.3474	10.1002	32.9189	31.3342	33.1822	46.7959	45.739	46.6875	53.2229	6.59577e-06	4.05999e-05
ENSMUSG00000007476	Lrrc8a	1.93431	1.47826	5.16227	7.23818	7.35904	6.02586	7.0504	4.19655	4.18185	9.57108e-12	2.53063e-10
ENSMUSG00000007564	Ppp2r1a	20.9319	10.0563	36.6771	37.6383	44.8122	48.8557	49.5388	45.058	71.5928	1.69703e-06	1.21189e-05
ENSMUSG00000007570	Fance	2.66992	2.44852	3.49723	3.27424	4.44759	3.47786	4.32518	5.00177	6.75587	0.0246038	0.0492821
ENSMUSG00000007591	Tssk4	1.43391	2.44456	0.609519	0.701383	0.698337	0.590012	0.414221	0.519626	0.56377	0.00378647	0.0104326
ENSMUSG00000007594	Hapln4	0.627426	0.848344	0.0111126	0.0328821	0.0122227	0.043028	0	0	0.0137047	0.000310111	0.00120118
ENSMUSG00000007603	Dus3l	3.31297	2.5073	6.32465	5.15708	6.87496	5.93584	6.28113	7.1298	7.98258	8.98438e-07	6.89978e-06
ENSMUSG00000007610	Gtpbp3	2.37683	2.39772	4.29055	3.15232	4.40613	4.58763	4.63097	4.32568	6.39821	0.000445594	0.00164471
ENSMUSG00000007613	Tgfbr1	11.9997	7.57566	30.1919	27.5015	28.297	38.0049	34.8059	32.7928	32.3208	4.39739e-13	1.60684e-11
ENSMUSG00000007617	Homer1	1.95301	2.38083	3.05854	2.95567	2.83942	3.11573	3.58766	2.8584	2.68079	0.00472709	0.0125526
ENSMUSG00000007646	Rad51c	1.23118	2.21196	0.557011	0.667123	0.525129	0.654724	0.839779	0.46058	1.03041	4.11879e-05	0.000206925
ENSMUSG00000007653	Gabrb2	1.32511	2.54879	0.00685629	0	0	0	0	0	0.00845557	1.19599e-13	4.95491e-12
ENSMUSG00000007656	Arpp19	7.01076	4.78849	11.6294	12.1732	10.8366	11.8874	12.3222	15.7915	12.6497	3.28418e-06	2.18877e-05
ENSMUSG00000007659	Bcl2l1	8.09413	13.0659	21.1945	33.0686	36.5622	27.4561	32.1116	22.0454	22.632	4.41567e-07	3.67361e-06
ENSMUSG00000007670	Khsrp	9.6469	5.79744	24.837	25.3438	27.8954	28.7136	30.7839	24.0279	20.4327	2.02454e-14	9.9824e-13
ENSMUSG00000007682	Dio2	0.814214	1.61784	0.704895	0.658275	0.593852	0.58797	0.884929	0.56527	0.80458	0.0144807	0.0321251
ENSMUSG00000007739	Cct4	12.2395	8.06188	34.7416	35.9661	37.584	48.852	47.4828	50.5458	104.15	5.30477e-21	9.4357e-19
ENSMUSG00000007777	0610009B22Rik	3.13113	2.17537	5.986	5.25771	4.75773	9.68556	10.1447	13.7862	35.672	0.00141551	0.00449607
ENSMUSG00000007783	Cpt1c	1.35155	1.67846	0.51347	0.659918	0.641773	0.564814	0.5822	0.804273	0.882698	3.61878e-06	2.38619e-05
ENSMUSG00000007805	Twist2	0.358008	0.912003	0.0137385	0.121956	0.0453325	0.0531953	0.0263619	0.0147945	0.0508293	0.00873427	0.0210508
ENSMUSG00000007812	Zfp655	7.74731	5.04168	11.8168	12.17	10.7267	14.0701	12.7945	13.5807	14.0736	7.54458e-06	4.57919e-05
ENSMUSG00000007815	Rhoa	19.9394	9.54084	25.9285	27.1408	29.1393	33.2772	37.7107	35.0774	32.321	0.00185719	0.00567291
ENSMUSG00000007817	Zmiz1	6.88856	5.01597	11.1392	9.69549	10.5207	10.3815	11.4321	6.86949	7.16288	0.0011234	0.00368516
ENSMUSG00000007827	Ankrd26	2.70253	3.79148	1.69542	1.53585	1.8251	1.58878	1.55163	1.78689	1.60153	1.14267e-06	8.54372e-06
ENSMUSG00000007833	Aldh16a1	2.1391	1.3902	5.18122	4.14644	5.52815	4.85773	6.07229	6.38967	8.56115	5.04723e-10	8.74629e-09
ENSMUSG00000007836	Hnrnpa0	12.588	4.91818	34.0804	39.6532	42.1949	40.5397	43.2892	35.911	40.5439	3.30833e-11	7.67692e-10
ENSMUSG00000007837	Prrg2	3.22859	2.01877	5.33882	5.21583	4.85007	6.54172	6.71066	6.38597	8.37602	3.80566e-06	2.493e-05
ENSMUSG00000007850	Hnrnph1	28.463	16.2276	64.4014	68.4166	70.2843	53.7059	48.8329	47.2311	33.4613	7.99514e-11	1.68289e-09
ENSMUSG00000007872	Id3	14.5926	6.86905	22.9352	21.4689	23.6194	20.1743	28.3814	28.9193	44.7394	0.000204314	0.000836236
ENSMUSG00000007877	Tcap	8.19075	9.77113	0.321985	0.272214	0.303556	0.356206	0.220656	1.1888	1.07782	1.20412e-12	3.94154e-11
ENSMUSG00000007880	Arid1a	9.15905	5.3727	12.9572	13.4359	12.1451	14.0211	14.4437	10.4382	9.42838	0.00116685	0.00380708
ENSMUSG00000007888	Crlf1	6.39351	2.81722	9.52224	9.20891	9.24811	15.4823	14.5053	12.7106	9.38815	0.000215159	0.000873977
ENSMUSG00000007891	Ctsd	45.9972	16.9914	136.16	61.0845	97.8209	278.057	236.746	147.924	496.509	0.00047176	0.00172839
ENSMUSG00000007892	Rplp1	232.273	59.7503	531.924	443.458	568.429	764.863	782.313	1022.63	6280.64	0.000101619	0.000455599
ENSMUSG00000007908	Hmgcll1	2.45031	2.1515	4.95359	6.48028	5.25476	6.84787	6.67968	5.38606	5.59585	3.63318e-10	6.55449e-09
ENSMUSG00000007944	Ttc9b	0.646054	1.34014	0.106253	0.0419199	0.0701196	0.102852	0.122328	0.11442	0.0786219	0.000356995	0.00135606
ENSMUSG00000007946	Phox2a	0.558387	0.426737	0	0.021135	0	0	0.143909	0.0692252	0.0528525	0.00999865	0.023578
ENSMUSG00000007950	Abhd8	1.99647	1.34835	3.24987	2.89965	2.96307	3.73571	4.11286	4.5703	8.27953	8.39377e-05	0.000385974
ENSMUSG00000007987	Ift22	3.0707	2.64759	3.38406	4.25568	4.40004	4.72645	4.03521	4.39904	8.24249	0.0150224	0.033122
ENSMUSG00000007989	Fzd3	2.72897	2.75815	4.06635	4.71952	3.98933	4.02852	4.68877	4.4706	2.83083	1.22946e-05	7.11318e-05
ENSMUSG00000008028	1700008O03Rik	1.18527	1.89042	0.0355968	0.03511	0.0391525	0.0344575	0.022768	0.0127776	0.0146333	1.50341e-11	3.77342e-10
ENSMUSG00000008035	Mid1ip1	16.153	5.64521	35.1635	28.9427	26.2798	38.1838	52.5313	44.045	54.3081	4.64716e-05	0.000229751
ENSMUSG00000008090	Fgfrl1	4.15261	2.54925	6.33244	6.01395	6.72362	6.94909	9.02292	9.11474	7.28759	8.52516e-05	0.000391138
ENSMUSG00000008129	4930432K21Rik	1.06264	2.28592	0.199363	0.250265	0.259145	0.192982	0.156495	0.331788	0.49173	1.87068e-05	0.000103354
ENSMUSG00000008140	Emc10	4.99922	2.03433	11.3462	11.6039	13.3839	15.2808	18.3437	16.8707	16.242	9.71601e-10	1.56463e-08
ENSMUSG00000008153	Clstn3	1.94418	2.76768	0.40376	0.372267	0.299279	0.424823	0.4379	0.359178	0.443815	6.08452e-19	7.8888e-17
ENSMUSG00000008167	Fbxw9	2.29525	2.22472	3.39	4.37345	5.2456	4.06757	3.88312	4.40012	5.2458	6.27989e-05	0.000299156
ENSMUSG00000008226	Scrn3	3.79559	2.97586	4.60965	5.07364	4.45253	4.24296	5.81277	5.9197	6.03111	0.0229686	0.0467795
ENSMUSG00000008305	Tle1	6.72885	8.02514	11.4684	12.0621	13.0379	9.58469	15.3542	9.6061	11.742	0.002372	0.00700871
ENSMUSG00000008348	Ubc	93.9402	43.2254	147.248	140.64	173.362	227.846	221.372	149.135	256.34	0.000815818	0.00278816
ENSMUSG00000008384	Sertad1	6.48197	3.98452	7.39745	6.59227	11.4552	10.4898	12.2334	11.3901	24.0878	0.021871	0.0449738
ENSMUSG00000008393	Carhsp1	13.3193	13.5214	27.0974	27.5395	34.0666	24.1772	33.1997	22.9203	26.7382	5.41648e-08	5.66591e-07
ENSMUSG00000008398	Elk3	8.07493	4.42157	11.8072	10.6437	10.6043	9.83364	10.3901	9.63925	9.24262	0.000343704	0.00131147
ENSMUSG00000008429	Herpud2	6.53167	4.37392	12.9024	10.8681	11.3415	11.7904	13.6573	12.3788	12.9003	1.54657e-08	1.84257e-07
ENSMUSG00000008435	Rdh13	2.19682	1.77764	3.23987	2.62819	2.9817	2.54735	3.12107	2.91929	5.10457	0.00290267	0.00833247
ENSMUSG00000008438	Adam21	1.13853	1.243	0.449392	0.384148	0.510758	0.377008	0.273064	0.209705	0.0369477	0.00639782	0.0162035
ENSMUSG00000008450	Nutf2	4.88829	4.69641	3.45161	3.53129	3.27763	4.48252	4.1754	3.99395	7.82601	0.00971476	0.0230144
ENSMUSG00000008461	Fut1	0.679778	0.727311	0.0626074	0.0463135	0.0172153	0.257565	0.105116	0.0168549	0.443963	0.00123721	0.00400207
ENSMUSG00000008475	Arpc5	44.8086	14.7533	85.1429	81.8055	74.5979	106.694	104.977	110.627	180.093	0.000131761	0.000571445
ENSMUSG00000008482	Rnf151	1.43354	1.21728	0.0733491	0.108519	0.20169	0.0710016	0.175931	0.197468	0.0904582	0.00385051	0.0105766
ENSMUSG00000008489	Elavl2	1.10492	1.91517	0.0209821	0.0310428	0.0173085	0.0152329	0.00503263	0.0282436	0.00646907	1.93171e-23	5.33016e-21
ENSMUSG00000008496	Pou2f2	1.89547	2.07191	0.491976	0.286975	0.343291	0.389178	0.314673	0.467128	0.287056	6.96709e-17	5.89191e-15
ENSMUSG00000008575	Nfib	19.5565	11.9024	23.1718	29.6787	25.8167	22.1198	23.7614	24.6766	14.9607	0.00251966	0.00738165
ENSMUSG00000008590	Htr3b	1.49247	2.82146	0	0.017839	0	0	0	0.0194765	0	5.42783e-08	5.67365e-07
ENSMUSG00000008601	Rab25	4.47146	2.1628	6.6204	8.12379	6.479	10.0922	10.5278	10.2168	25.0404	3.27605e-05	0.000169431
ENSMUSG00000008604	Ubqln4	4.97784	3.97873	8.44361	8.74301	8.74346	9.04873	11.4099	9.33041	12.7603	4.99547e-08	5.27293e-07
ENSMUSG00000008658	Rbfox1	2.45341	3.15785	0.109015	0.0586497	0.054502	0.067153	0.0570495	0.138739	0.134443	2.05026e-25	7.54301e-23
ENSMUSG00000008682	Rpl10	127.026	35.7431	182.049	169.567	201.169	269.094	297.48	430.648	1519	0.0112304	0.0260332
ENSMUSG00000008690	Ncaph2	7.17303	3.20637	11.935	10.4502	13.1272	13.3831	15.1878	16.0068	27.4011	3.75751e-05	0.000190756
ENSMUSG00000008730	Hipk1	17.0663	12.2005	35.6232	38.139	34.2421	36.5948	39.429	36.5543	39.2318	5.24832e-12	1.47463e-10
ENSMUSG00000008734	Gprc5b	3.68137	1.93813	5.58496	7.56155	8.30785	5.36975	9.65036	9.92909	7.14322	7.53294e-05	0.000351611
ENSMUSG00000008763	Man1a2	9.52991	7.22857	14.5554	14.0973	13.2528	16.2719	16.8784	17.0354	15.7236	1.78555e-06	1.26851e-05
ENSMUSG00000008813	Tppp2	2.16952	4.09627	0	0	0	0	0	0	0	0.00866035	0.0208878
ENSMUSG00000008855	Hdac5	5.05821	3.41231	9.05396	6.92663	7.56027	7.24981	9.31548	10.98	13.0095	0.000295405	0.00115126
ENSMUSG00000008859	Rala	13.1963	7.88828	20.0507	22.447	22.3017	24.5924	26.4092	25.2364	29.2353	7.18773e-07	5.66289e-06
ENSMUSG00000008892	Vdac3	9.5916	4.75329	13.0014	14.3551	14.769	15.3811	16.3331	15.5775	32.832	0.000193946	0.000800194
ENSMUSG00000008932	Slc1a7	1.24003	1.72303	0.168714	0.128005	0.157018	0.150752	0.174318	0.377339	0.352114	5.58695e-08	5.82442e-07
ENSMUSG00000008976	Gabpa	8.2921	5.14093	10.4817	11.019	10.1034	10.6064	10.7037	10.5525	8.6146	0.000941825	0.00316305
ENSMUSG00000008999	Bmp7	0.918893	1.44051	0.1519	0.246137	0.238675	0.126033	0.260241	0.151891	0.347901	1.00002e-05	5.91777e-05
ENSMUSG00000009013	Dynll1	13.924	8.632	21.6573	24.1363	22.9329	31.6415	28.4895	19.3505	81.6062	0.000137523	0.000592321
ENSMUSG00000009030	Pdcl	8.05308	5.36341	11.9158	14.4933	13.2211	12.6823	15.0236	18.1397	15.6988	1.68463e-05	9.42117e-05
ENSMUSG00000009035	Tmem184b	6.50486	5.47912	14.1335	12.6505	14.7394	14.139	17.11	9.13789	9.60719	2.75361e-06	1.87161e-05
ENSMUSG00000009073	Nf2	6.92335	6.36197	9.50068	10.5996	10.4567	10.0254	11.2422	12.1368	7.56429	1.62976e-05	9.14044e-05
ENSMUSG00000009075	Cabp7	0.432388	1.21163	0.0829643	0.0654639	0.164253	0.144556	0.127356	0.071473	0.0409265	0.00336326	0.00943384
ENSMUSG00000009076	Zmat5	2.88328	3.01531	1.22293	1.5853	1.6141	1.79259	2.11193	2.37047	5.1709	0.00459222	0.0122504
ENSMUSG00000009090	Ap1b1	7.01076	4.17533	12.8346	12.5724	13.3426	15.6001	16.9641	15.3747	17.6618	5.62447e-09	7.51414e-08
ENSMUSG00000009097	Tbx1	2.74629	1.02882	4.67429	5.124	6.16398	5.48484	5.50759	3.5916	5.21413	2.35883e-05	0.000126745
ENSMUSG00000009108	Gnat2	1.58085	2.70623	0.334871	0.315932	0.448391	0.239592	0.307312	0.188145	0.466849	4.89388e-08	5.1733e-07
ENSMUSG00000009112	Bcl2l13	2.25038	2.35678	4.37548	4.1311	3.94713	4.27259	5.21515	4.98562	5.21266	2.52422e-08	2.85784e-07
ENSMUSG00000009114	2610028H24Rik	8.38631	4.66887	13.2225	14.1516	18.2283	15.0769	18.3785	17.2408	14.0042	2.24273e-06	1.55959e-05
ENSMUSG00000009185	Ccl8	1.29717	1.69943	7.42412	12.9619	12.0139	9.08639	9.00585	25.7303	27.678	3.488e-06	2.31199e-05
ENSMUSG00000009207	Lnpk	3.38263	2.54559	3.67274	4.23802	4.2649	4.22381	3.6288	3.81654	2.85513	0.00855641	0.0206939
ENSMUSG00000009214	Mymk	0.75203	2.58626	0.0577181	0.0284645	0.0634835	0.111742	0.0830634	0.0932319	0.142362	2.69019e-05	0.00014219
ENSMUSG00000009246	Trpm5	1.05083	1.31207	0.204467	0.154615	0.269869	0.125351	0.143857	0.0880734	0.0420267	3.11333e-09	4.42727e-08
ENSMUSG00000009291	Pttg1ip	23.7893	14.746	36.7564	35.7657	38.4981	37.1805	45.1599	40.2115	35.8701	1.70221e-05	9.51084e-05
ENSMUSG00000009292	Trpm2	1.28446	1.5799	0.699992	0.362471	0.458099	0.406554	0.40295	0.237446	0.444584	6.77527e-06	4.15443e-05
ENSMUSG00000009293	Ube2g2	4.32371	3.09593	14.4576	15.2861	16.6318	15.766	19.1198	16.8438	21.9224	2.54007e-26	1.02184e-23
ENSMUSG00000009350	Mpo	1.07857	1.4372	0	0	0.0140075	0	0.0244371	0	0	1.11631e-06	8.37136e-06
ENSMUSG00000009356	Lpo	1.08738	2.16987	0.0139094	0	0	0	0	0	0	2.8326e-07	2.46621e-06
ENSMUSG00000009376	Met	15.7966	6.29528	28.7394	27.7304	25.2707	34.7567	34.0727	38.8859	51.1162	9.77288e-05	0.000441097
ENSMUSG00000009470	Tnpo1	14.307	9.8366	31.845	28.4827	27.356	32.2037	34.1049	33.3672	34.7117	1.71443e-10	3.33473e-09
ENSMUSG00000009487	Otog	1.3908	1.74817	0	0.00415594	0.00463444	0	0	0	0	4.103e-17	3.7339e-15
ENSMUSG00000009535	Rnmt	3.3289	2.97792	5.02072	5.06928	5.60066	5.29715	4.77135	6.32161	5.2539	2.15964e-05	0.000117361
ENSMUSG00000009549	Srp14	26.0703	7.87261	31.3817	39.9145	40.2558	57.0106	49.2933	60.2003	168.848	0.0029106	0.00835191
ENSMUSG00000009555	Cdk9	3.92244	3.1389	9.68392	7.57405	9.27823	9.7127	10.5158	9.2775	10.1817	2.99933e-13	1.1365e-11
ENSMUSG00000009563	Tor2a	2.54585	1.85071	3.93169	3.97664	3.61679	5.59115	5.19867	5.15766	11.4784	6.06218e-05	0.000290166
ENSMUSG00000009566	Fpgs	1.71852	1.44659	2.47735	2.17198	2.51036	1.95398	2.67391	2.43311	2.92791	0.0141768	0.0315419
ENSMUSG00000009569	Mkl2	7.64707	6.35932	10.6323	13.5392	10.3073	10.6301	10.587	9.3341	11.0366	7.40606e-05	0.000346704
ENSMUSG00000009575	Cbx5	15.8663	10.3658	28.02	30.9942	29.2479	26.8139	30.3297	38.3702	27.3485	1.47162e-06	1.06732e-05
ENSMUSG00000009585	Apobec3	5.51892	3.68956	8.68062	10.1224	8.05113	9.66634	7.50079	6.35773	10.7794	8.30509e-05	0.000382427
ENSMUSG00000009588	St6galnac1	1.10845	1.57321	0	0	0.0200509	0	0.0174901	0	0	3.24605e-05	0.000168163
ENSMUSG00000009596	Taf7l	0.843591	1.74069	0	0	0	0	0	0	0	0.00165578	0.00513977
ENSMUSG00000009621	Vav2	4.73808	3.7675	10.613	9.82103	11.5691	11.72	11.9247	10.1861	9.66671	1.08891e-15	7.01681e-14
ENSMUSG00000009630	Ppp2cb	12.1187	10.7393	37.5505	43.9467	43.293	47.0665	58.7531	52.4879	87.7132	1.06561e-26	4.5869e-24
ENSMUSG00000009633	G0s2	19.6779	4.32044	3.80489	3.80224	6.55276	6.39699	7.20487	14.6642	29.2658	0.0131946	0.0297424
ENSMUSG00000009646	Pla2g12b	0.961351	1.95919	0.0368917	0.0363873	0.0811536	0.035711	0.070789	0.0794548	0.181988	0.000431332	0.00159755
ENSMUSG00000009647	Mcu	3.82267	3.35962	4.86607	5.61186	5.39363	5.66579	5.79049	5.21979	4.12479	0.000107789	0.000479512
ENSMUSG00000009654	Oit3	1.39255	2.28419	0.0782031	0.231401	0.137624	0.196821	0.405158	0.218957	0.482222	4.51379e-08	4.80931e-07
ENSMUSG00000009670	Tex11	2.82198	2.79565	0.758052	0.807027	1.05876	0.710496	1.41994	2.33234	2.28524	9.36543e-05	0.000425293
ENSMUSG00000009681	Bcr	7.98839	4.57653	18.4731	17.6271	18.6788	20.3554	26.1253	17.4852	19.1054	7.66102e-09	9.8409e-08
ENSMUSG00000009731	Kcnd1	0.304479	0.87602	0.0824778	0.11389	0.117931	0.0958058	0.150348	0.0799357	0.172918	0.000896158	0.00302764
ENSMUSG00000009734	Pou6f2	1.24721	2.00992	0.0187284	0.0123149	0.0137328	0	0	0.00672266	0.023097	3.40078e-21	6.25584e-19
ENSMUSG00000009741	Ubp1	7.96242	7.08918	13.2642	11.7899	12.2803	10.5859	11.6705	10.7104	8.04909	5.02112e-08	5.29241e-07
ENSMUSG00000009772	Nuak2	2.80214	2.28917	8.55435	6.13328	7.76932	10.9726	8.95425	6.63638	9.15039	3.42068e-09	4.79933e-08
ENSMUSG00000009828	Ick	4.31394	4.78514	6.25484	6.50521	5.97233	6.08396	6.9594	5.19535	5.26854	0.00451969	0.0120839
ENSMUSG00000009863	Sdhb	13.7028	5.7532	22.5528	19.8817	23.9488	28.5425	32.2134	43.3505	117.018	0.000307337	0.00119215
ENSMUSG00000009894	Snap47	4.57213	2.34764	8.53698	8.84207	9.0098	10.7477	12.2779	13.4266	20.8537	2.62906e-08	2.96561e-07
ENSMUSG00000009905	Kdsr	5.68368	3.99722	8.67625	8.46787	8.45381	9.71975	10.2806	11.1587	8.60095	1.85814e-06	1.31449e-05
ENSMUSG00000009907	Vps4b	7.22028	5.34731	10.6359	10.3407	9.36077	12.0114	11.6888	12.4184	13.6602	2.5425e-05	0.000135147
ENSMUSG00000009941	Nxf2	0.774359	1.74719	0.0509416	0.0334967	0.0373534	0.0657483	0.11404	0.0914287	0.146589	4.83494e-07	3.99539e-06
ENSMUSG00000009995	Taz	4.69582	2.69826	7.12947	7.04802	8.20823	6.80686	7.58887	7.96637	8.17088	6.24285e-06	3.87266e-05
ENSMUSG00000010021	Kif19a	2.65364	2.41936	3.76247	6.28019	6.64957	8.19721	4.68961	4.13247	4.30959	0.000968397	0.00323966
ENSMUSG00000010025	Aldh3a2	12.3022	6.61984	17.2127	17.0462	17.8907	19.246	22.2546	27.1434	27.305	0.000967365	0.0032367
ENSMUSG00000010045	Tmem115	7.20772	5.01361	10.9512	8.91953	9.29069	12.8901	14.9497	11.6003	15.2949	0.00181045	0.00555418
ENSMUSG00000010047	Hyal2	5.23357	3.20852	9.30915	7.18354	9.40884	8.53694	12.7173	7.67182	13.9955	0.000335136	0.0012831
ENSMUSG00000010051	Hyal1	1.83018	2.33752	1.23533	1.19567	1.16825	0.77112	1.31811	1.00704	1.35262	0.00689702	0.0172938
ENSMUSG00000010054	Tusc2	5.46408	4.86504	9.91823	9.879	11.312	12.2729	12.2814	14.2846	18.4681	4.40297e-08	4.70054e-07
ENSMUSG00000010064	Slc38a3	1.36378	1.56337	0	0.0163008	0	0	0	0.0177972	0.0509545	3.43572e-11	7.92978e-10
ENSMUSG00000010066	Cacna2d2	0.953246	1.36594	0.0274355	0.0108242	0.0120704	0.031869	0	0.0413621	0.013534	2.88203e-14	1.38148e-12
ENSMUSG00000010067	Rassf1	1.45806	1.48573	3.02146	2.65638	3.15916	2.41202	3.22809	3.08499	3.97465	1.51515e-06	1.09558e-05
ENSMUSG00000010080	Epn3	8.3587	3.20289	17.5089	19.0673	21.3098	27.784	28.4943	20.321	24.3036	3.04169e-07	2.62699e-06
ENSMUSG00000010086	Rnf112	1.35172	1.10682	0.0444619	0.0767445	0.0244516	0.0215195	0.0106644	0.179548	0.0137082	2.75404e-05	0.000145331
ENSMUSG00000010095	Slc3a2	14.7849	8.77678	20.8577	23.8388	27.1272	28.1323	34.9604	32.1878	20.176	2.06242e-05	0.000112604
ENSMUSG00000010097	Nxf1	10.7203	8.15647	16.0788	14.6003	14.6693	11.7243	12.8237	14.8176	18.984	0.00011664	0.000514372
ENSMUSG00000010110	Stx5a	7.58132	5.23318	11.5847	9.63425	9.45528	10.3128	10.848	11.4484	16.824	0.000423599	0.00157242
ENSMUSG00000010122	Slc47a1	1.81941	1.83967	0.206236	0.241557	0.241014	0.0623861	0.185499	0.249849	0.254342	7.09247e-08	7.20546e-07
ENSMUSG00000010136	Pifo	8.40222	4.23802	9.55696	17.0207	14.4268	14.3448	13.5866	18.0831	48.3853	0.000708984	0.00246732
ENSMUSG00000010175	Prox1	1.19636	1.98385	1.00309	1.04577	0.697418	0.92068	0.797831	0.962663	1.10247	0.00458499	0.0122349
ENSMUSG00000010277	2610507B11Rik	13.7121	8.66962	29.6341	30.6759	29.645	29.5684	35.3502	32.8672	41.7053	9.62622e-11	1.98639e-09
ENSMUSG00000010290	AI597479	5.80536	4.22736	11.2231	11.1442	9.30664	11.8404	13.7922	15.1954	14.0275	7.11242e-08	7.21892e-07
ENSMUSG00000010307	Tmem86a	2.70982	1.84083	5.73095	3.76079	4.82922	7.94102	8.64661	10.4268	13.1095	0.000211079	0.000859919
ENSMUSG00000010311	Optc	1.21354	2.1921	0	0.0334057	0.0372519	0.0163924	0	0	0	1.34673e-06	9.87056e-06
ENSMUSG00000010342	Tex14	1.96412	3.29074	0.0869685	0.180137	0.220008	0.0673481	0.0250317	0.121749	0.214509	3.15021e-14	1.48685e-12
ENSMUSG00000010362	Rdm1	5.89201	2.94065	8.69352	8.98427	12.3635	10.5861	12.1392	17.5011	42.6805	0.000351439	0.00133731
ENSMUSG00000010392	Gosr1	7.02084	5.19682	12.1495	11.2513	10.9477	12.4988	14.2218	11.9885	11.7736	1.08753e-07	1.05452e-06
ENSMUSG00000010435	Spaca7	2.41811	3.54815	0	0	0	0	0	0	0	0.00137917	0.00439496
ENSMUSG00000010453	Kansl3	6.34845	5.86067	10.8465	10.4303	10.9269	9.11575	10.1953	10.1549	8.32744	4.69899e-11	1.05293e-09
ENSMUSG00000010461	Eya4	1.1863	2.4586	0.0925916	0.0639279	0.0458282	0.0941097	0.0710671	0.0947232	0.142736	6.25507e-27	2.80468e-24
ENSMUSG00000010476	Ebf3	0.738908	1.38037	0.056711	0.0139839	0.0259899	0.0320227	0.0272047	0.0508917	0.0349696	8.47674e-16	5.62221e-14
ENSMUSG00000010505	Myt1	1.27732	2.31463	0.0363838	0.0478485	0.0466879	0.0176097	0	0.0130602	0.00747843	1.91188e-23	5.30948e-21
ENSMUSG00000010517	Faf1	7.41852	5.54159	16.7301	16.2311	17.968	17.5953	18.7454	20.7175	28.425	1.95676e-16	1.4803e-14
ENSMUSG00000010529	Gm266	0.93524	0.952987	0	0.070798	0	0.0347411	0	0.0772968	0.132784	0.0141614	0.0315125
ENSMUSG00000010592	Dazl	1.11549	2.15966	0	0.0225182	0	0.0331496	0.0219038	0.0368778	0.0422336	5.5269e-10	9.49343e-09
ENSMUSG00000010601	Apol7a	1.06291	2.10245	0.230339	0.198791	0.253347	0.431998	0.29005	0.434077	0.603642	1.29983e-07	1.23403e-06
ENSMUSG00000010607	Pigyl	4.75293	3.53921	13.469	7.74951	13.333	15.7542	15.7223	22.3004	53.1545	1.72947e-05	9.64436e-05
ENSMUSG00000010608	Rbm25	9.43879	7.20509	12.4072	13.1138	11.7061	11.6531	10.577	9.16131	4.9395	0.001762	0.00542333
ENSMUSG00000010651	Acaa1b	2.75102	1.54915	6.33421	5.96262	6.42913	5.05579	7.95359	9.90852	13.3484	4.96892e-06	3.1584e-05
ENSMUSG00000010663	Fads1	20.5223	8.83653	21.2857	26.8562	24.4805	30.0334	30.6993	25.7887	30.7477	0.018863	0.0399251
ENSMUSG00000010721	Lmbr1	4.01434	3.51322	5.41162	5.5876	5.2635	4.90651	5.31357	7.15203	6.57279	0.00765373	0.0188659
ENSMUSG00000010755	Cars	3.17897	3.75963	4.73619	4.76289	5.74114	4.83467	4.40415	3.65933	4.68908	0.00266882	0.00774693
ENSMUSG00000010796	Asz1	1.13806	1.94412	0.0154139	0.0304064	0	0.0447619	0	0.0165987	0.0380187	2.69902e-07	2.36811e-06
ENSMUSG00000010803	Gabra1	0.788463	1.8571	0	0.00587084	0.00654679	0.0115235	0.0228426	0.025639	0.0146812	1.28334e-12	4.1723e-11
ENSMUSG00000010825	Grid2ip	0.768953	1.28216	0	0	0	0.00623216	0	0	0	7.97919e-12	2.146e-10
ENSMUSG00000010911	Apip	7.85953	7.38148	3.48848	3.31175	4.60433	4.93862	4.30914	4.69578	10.379	5.93675e-05	0.000284986
ENSMUSG00000010936	Vac14	3.11562	2.41225	4.94953	4.03526	4.80307	5.14894	5.03117	3.85917	6.42084	0.000327309	0.00125829
ENSMUSG00000011034	Slc5a1	2.33041	2.75081	4.65386	4.40159	4.102	9.45209	8.07367	4.05045	7.49529	0.014119	0.0314345
ENSMUSG00000011096	Akt1s1	4.19214	2.35571	5.80562	5.26422	5.55807	7.26866	7.66726	5.86972	9.33052	0.00190689	0.00580413
ENSMUSG00000011114	Tbrg1	6.04424	3.7473	8.98725	11.4884	10.5243	14.4236	11.9364	12.5189	19.3273	1.17719e-06	8.76228e-06
ENSMUSG00000011118	Panx3	0.90998	2.23382	0.0888882	0.0626235	0.0139667	0.0122919	0.012183	0.0136744	0	2.37625e-07	2.11072e-06
ENSMUSG00000011148	Adssl1	4.16831	2.49304	4.98653	5.55629	6.15013	7.89678	9.40816	9.90832	17.9344	0.00268113	0.00777167
ENSMUSG00000011158	Brf1	3.83004	3.4381	4.5297	4.90404	4.92674	3.56632	4.05578	4.36536	2.85183	0.00764131	0.0188374
ENSMUSG00000011179	Odc1	11.2631	4.67572	18.531	24.5806	24.4105	28.1031	28.7264	32.9049	57.5363	2.58076e-06	1.76724e-05
ENSMUSG00000011254	Thg1l	2.41836	2.59227	1.54754	1.45506	1.89302	1.54002	1.72063	2.02471	3.53165	0.0126678	0.0287689
ENSMUSG00000011256	Adam19	10.8601	5.98061	16.805	14.5985	13.6909	12.9746	13.8063	14.5856	14.8067	0.00066077	0.00232205
ENSMUSG00000011263	Exoc3l2	1.4619	1.69386	0.456039	0.53548	0.477707	0.620123	0.385444	0.619712	0.50885	1.73434e-06	1.23539e-05
ENSMUSG00000011305	Plin5	2.40476	1.73377	2.63266	3.54465	4.57326	3.86305	3.40784	3.87002	4.6382	0.0111328	0.0258404
ENSMUSG00000011349	Dmrtc2	1.40373	2.14555	0.0808018	0	0	0	0.0258408	0.0580084	0.0332164	0.000278993	0.00109464
ENSMUSG00000011382	Dhdh	2.50538	2.67666	1.79533	1.61403	1.59916	1.36751	1.67729	1.90164	1.71321	0.000870093	0.00295116
ENSMUSG00000011463	Cpb1	1.4129	3.21731	0.849813	0.759613	0.774049	0.449868	0.331225	0.557659	0.262009	0.000320379	0.00123584
ENSMUSG00000011486	Slc25a41	1.63632	2.6098	0	0.0646278	0	0	0.125729	0.14112	0	0.000442049	0.00163324
ENSMUSG00000011589	Fsd1	1.32943	2.20615	0.244879	0.258783	0.250102	0.135453	0.117471	0.188359	0.0215714	2.91001e-06	1.96642e-05
ENSMUSG00000011632	Pinlyp	1.34794	2.06028	0.0517272	0.0510199	0	0.0500717	0	0.0557032	0.127586	0.00212486	0.00637172
ENSMUSG00000011658	Fuz	1.40062	0.578592	1.79549	1.48725	2.16657	1.6874	1.63064	1.65192	1.45112	0.00890731	0.0213888
ENSMUSG00000011751	Sptbn4	1.01001	1.52862	0.0455987	0.0224876	0.0351075	0.0750368	0.0393733	0.0245518	0.0449879	2.34963e-22	5.2404e-20
ENSMUSG00000011752	Pgam1	14.5324	9.16944	38.5095	33.2146	35.8338	68.7216	74.4416	51.3689	131.903	5.58998e-11	1.22631e-09
ENSMUSG00000011831	Evi5	10.3622	6.55437	14.8401	15.6991	15.3168	13.7629	16.0286	16.3245	13.5644	4.48773e-05	0.000222962
ENSMUSG00000011877	Git1	6.22414	3.41045	9.95061	8.22324	11.5295	10.0248	11.9767	8.0366	7.2585	0.000219098	0.000886962
ENSMUSG00000011958	Bnip2	21.8164	13.9498	30.8713	32.0302	31.609	31.1783	34.5225	36.9682	34.6479	5.89759e-05	0.000283423
ENSMUSG00000011960	Ccnt1	5.30496	3.95148	11.2432	10.3426	10.9049	10.4039	12.788	12.3176	11.6693	4.07602e-12	1.16968e-10
ENSMUSG00000012017	Scarf2	8.75646	4.03403	19.4574	15.371	18.4776	12.9633	21.0871	21.8949	19.1352	8.01155e-06	4.834e-05
ENSMUSG00000012042	4930579F01Rik	1.31204	2.90438	0	0.0410987	0	0	0	0	0	2.85669e-05	0.00015016
ENSMUSG00000012114	Med15	3.10709	3.20749	4.64826	4.1968	4.14856	4.09704	4.66085	3.6987	4.57307	0.00232338	0.00688538
ENSMUSG00000012117	Dhdds	5.33024	2.90694	7.91684	8.08138	9.06255	9.78291	9.72937	8.20272	12.3074	1.59481e-05	8.96779e-05
ENSMUSG00000012126	Ubxn11	2.33637	1.73975	2.84147	4.51684	4.50084	4.07684	2.75262	2.53505	3.50426	0.00155802	0.00487923
ENSMUSG00000012187	Mogat1	2.12725	1.39347	0.0279885	0.0552115	0.0307842	0.0812781	0.134263	0.0904194	0.552271	8.74997e-07	6.73658e-06
ENSMUSG00000012211	Tex22	0.52193	1.02568	0.0343355	0.067732	0.0377652	0.0332366	0.0988259	0	0.254066	0.0173283	0.037252
ENSMUSG00000012282	Wnt8a	1.08469	1.98948	0.0749244	0.0985333	0.0274695	0.048351	0.0479224	0.0268945	0	9.11322e-05	0.000415285
ENSMUSG00000012296	Tjap1	2.19561	2.43226	4.15561	3.54069	3.7035	3.24143	4.12934	3.30632	2.77981	0.0002011	0.000825043
ENSMUSG00000012350	Ehf	7.659	3.91947	13.709	13.159	11.2851	18.9175	15.5385	19.3608	17.8904	1.96718e-05	0.000108034
ENSMUSG00000012396	Nanog	1.73168	2.51769	0.0583488	0.0767347	0.0213924	0.0941357	0.074641	0.167557	0.191891	3.97492e-10	7.08198e-09
ENSMUSG00000012405	Rpl15	13.3635	6.14523	16.0459	18.2613	19.5105	22.0013	20.03	29.1469	66.9336	0.00376732	0.0103858
ENSMUSG00000012422	Tmem167	4.37234	3.16068	8.11434	8.43321	7.61122	9.54588	9.98388	10.9541	17.5907	2.37105e-10	4.4549e-09
ENSMUSG00000012428	Steap4	2.52115	3.34886	31.2913	31.1225	29.0355	61.5429	41.8893	23.9328	65.5897	1.34646e-21	2.73388e-19
ENSMUSG00000012429	Mplkip	3.34359	3.11776	6.18793	5.2437	5.922	6.36484	5.16566	6.54885	5.3861	3.01667e-06	2.03085e-05
ENSMUSG00000012443	Kif11	2.57414	3.63414	2.30744	1.85641	1.682	3.23213	2.43083	3.24485	3.52639	0.00626348	0.0159232
ENSMUSG00000012483	Rpa3	5.25146	3.69482	7.79227	7.30712	7.97956	10.4783	8.1021	14.0956	32.7114	0.00796078	0.0194906
ENSMUSG00000012519	Mlkl	4.19396	4.08501	2.04492	2.53987	2.76983	3.48241	2.56141	2.87497	3.99302	0.00160832	0.00501303
ENSMUSG00000012520	Phox2b	0.857304	1.74714	0	0	0.0263165	0	0	0	0	1.10677e-05	6.48261e-05
ENSMUSG00000012535	Tnpo3	4.63346	3.82277	7.84576	7.72863	7.37367	7.09844	7.68063	7.87529	8.8589	4.28527e-10	7.54776e-09
ENSMUSG00000012640	Zfp715	6.32644	4.72177	10.614	9.97316	9.19135	10.5217	9.75826	10.54	11.2723	1.54259e-07	1.43694e-06
ENSMUSG00000012705	Retn	1.67917	2.29156	0.22093	0.708204	0.516372	0.0801971	0.344441	0.26765	2.00942	0.00725484	0.0180303
ENSMUSG00000012777	Acp4	1.24525	1.48955	0.224388	0.516413	0.383914	0.193072	0.167441	0.402725	0.0922425	0.0200669	0.0419759
ENSMUSG00000012819	Cdh23	1.28016	1.66617	0.442779	0.286918	0.331279	0.416149	0.293909	0.227318	0.314302	2.72938e-12	8.19289e-11
ENSMUSG00000012889	Podnl1	0.82713	1.26424	0.380892	0.302971	0.337854	0.606574	0.506892	0.423401	1.01524	0.000206445	0.000843433
ENSMUSG00000013076	Amotl1	7.71545	6.85995	14.0168	13.9192	15.1406	10.9007	15.435	13.7365	9.28707	1.07778e-07	1.04677e-06
ENSMUSG00000013083	2200002J24Rik	1.53723	2.58455	0	0.0698211	0	0	0	0	0.261903	0.0179783	0.0384249
ENSMUSG00000013089	Etv5	33.7415	7.93696	51.8745	42.7268	38.0842	48.3007	55.7137	74.7227	70.5411	0.0222981	0.0456775
ENSMUSG00000013150	Gfod2	1.99332	2.54417	5.517	5.07754	5.54767	5.0015	5.68349	4.30039	6.13865	8.62937e-11	1.80229e-09
ENSMUSG00000013155	Enkd1	1.16458	1.74046	0.595874	0.49369	0.983092	0.980565	0.628859	0.641675	0.602589	0.0137362	0.0307155
ENSMUSG00000013158	4933405L10Rik	0.509445	1.65467	0.0879745	0.202467	0.16127	0.0567726	0.168808	0.126315	0	0.0220689	0.0453049
ENSMUSG00000013160	Atp6v0d1	23.9769	9.20233	39.1798	34.5182	38.0645	65.7993	68.296	59.1883	135.958	0.000328089	0.00125993
ENSMUSG00000013236	Ptprs	3.92291	2.29799	4.18606	4.51043	4.73859	4.09151	5.08231	4.66445	5.62887	0.0214142	0.0442645
ENSMUSG00000013275	Slc41a1	5.18576	2.97602	8.27378	7.54773	7.19622	9.0144	10.3995	9.2061	9.33879	4.03987e-05	0.000203472
ENSMUSG00000013338	Fer1l4	1.5654	2.56057	0.101174	0.212055	0.271246	0.232598	0.194136	0.258758	0.148169	1.67654e-16	1.29331e-14
ENSMUSG00000013353	4931406B18Rik	1.34483	2.08122	0.00774117	0.0305413	0.059601	0.00749342	0.014854	0.00833619	0	2.45653e-16	1.8454e-14
ENSMUSG00000013367	Iglon5	1.08344	1.98721	0.249462	0.0820171	0.0914603	0.160986	0.127647	0.125364	0.0615302	1.05997e-05	6.23228e-05
ENSMUSG00000013415	Igf2bp1	1.30078	1.3454	0.283741	0.288746	0.381436	0.248502	0.298152	0.383151	0.211066	5.07603e-14	2.27602e-12
ENSMUSG00000013418	B4galnt2	1.59471	3.10987	0.151937	0.0999066	0.278524	0.367687	0.242952	0.245424	0.156148	7.72467e-07	6.0248e-06
ENSMUSG00000013419	Zfp651	2.56072	2.23363	3.59319	3.45272	3.79593	2.81483	3.87976	4.96637	3.24355	0.0144647	0.0320975
ENSMUSG00000013465	Nelfb	7.39445	3.83767	19.1729	18.0962	20.0819	22.7287	26.3671	20.9066	26.3089	1.70516e-12	5.40491e-11
ENSMUSG00000013483	Card14	0.699145	1.35149	0.104162	0.130757	0.0624909	0.100828	0.136275	0.224337	0.0817463	5.71582e-07	4.61956e-06
ENSMUSG00000013495	Tmem175	2.39608	2.14856	3.34695	2.85861	3.1392	2.56339	3.13349	3.34281	3.57427	0.0157453	0.0344308
ENSMUSG00000013593	Ndufs2	21.4932	9.94935	26.3371	28.1153	30.212	35.6225	34.2034	41.5169	93.6978	0.00298926	0.00854078
ENSMUSG00000013611	Snx31	1.61317	2.46567	0.0148572	0.219812	0.049024	0	0.185306	0.0799962	0	0.000437803	0.00161901
ENSMUSG00000013629	Cad	2.78883	2.17553	4.14585	5.20343	5.68532	5.96816	6.95312	4.90064	6.07238	5.84733e-06	3.65469e-05
ENSMUSG00000013643	Lypd8	1.62247	2.47988	0.0679222	0.0334967	0.0747069	0	0.130331	0.0365715	0.0418827	0.000126952	0.000553436
ENSMUSG00000013646	Sh3bp5l	2.29577	2.50643	5.6773	5.0309	5.663	5.9807	7.35692	7.58481	6.45126	9.82318e-12	2.59092e-10
ENSMUSG00000013653	1810065E05Rik	2.45425	5.00164	0	0	0	0.0911672	0	0	0.0580749	4.04551e-06	2.6309e-05
ENSMUSG00000013662	Atad1	17.8412	8.95267	21.5937	24.8304	23.6143	28.3604	28.4659	39.3624	31.9835	0.00469736	0.012486
ENSMUSG00000013663	Pten	19.1411	14.0999	35.4548	35.0148	31.7898	33.8542	36.6227	31.4711	30.1718	3.40595e-08	3.74003e-07
ENSMUSG00000013668	4933402N03Rik	0.777873	1.82306	0	0	0	0	0	0	0	0.00796285	0.0194906
ENSMUSG00000013698	Pea15a	15.3285	8.92176	17.2685	19.3828	19.304	17.0547	19.7967	17.6229	22.2157	0.00566701	0.0146148
ENSMUSG00000013736	Trnt1	5.25715	4.52604	9.31803	9.29783	9.25979	10.4641	8.78818	12.3007	11.26	3.38917e-07	2.89171e-06
ENSMUSG00000013766	Ly6g6e	1.41333	1.02326	0.274036	0.236503	0.150705	0.530532	0.492965	0.221325	0.506935	0.00807084	0.0197123
ENSMUSG00000013787	Ehmt2	9.21226	5.24727	22.6967	17.1522	21.0668	23.8852	25.899	23.295	32.6152	1.74699e-09	2.63579e-08
ENSMUSG00000013822	Elof1	20.6411	6.37786	31.4619	41.9484	44.693	50.7666	42.672	47.2613	167.652	6.15645e-05	0.000294049
ENSMUSG00000013833	Med16	2.90395	1.92442	3.31043	3.72635	4.4331	5.22312	5.81384	6.76724	6.4007	0.00493664	0.0130279
ENSMUSG00000013846	St3gal1	9.39882	6.25333	30.7234	29.3868	27.1557	33.2151	38.7219	22.0704	27.0889	8.77162e-12	2.33648e-10
ENSMUSG00000013858	Tmem259	4.93468	3.29013	8.88392	8.70711	9.33933	10.7902	12.2826	10.7249	12.9398	9.26026e-10	1.50022e-08
ENSMUSG00000013878	Rnf170	2.86949	3.01676	3.89427	3.99963	3.96798	3.99974	4.19906	4.5851	3.7852	0.00235558	0.00696688
ENSMUSG00000013921	Clip3	1.17915	1.47126	0.509753	0.644874	0.499729	0.482711	0.80802	0.632468	0.751654	0.000618564	0.00219322
ENSMUSG00000013928	Thap8	0.467236	0.714152	0.0179301	0.0707398	0.0197211	0	0.0516073	0.0193083	0.0884497	0.0101554	0.0238874
ENSMUSG00000013936	Myl2	1.11689	2.44936	0	0.0661689	0	0	0	0	0.193047	0.000331308	0.00127094
ENSMUSG00000014030	Pax5	2.16062	1.79836	0.802867	0.442098	0.373813	0.595991	0.534	0.657717	0.965843	4.0764e-09	5.64208e-08
ENSMUSG00000014077	Chp1	18.7275	11.7889	52.0431	45.0257	44.0004	60.4023	63.693	76.7107	96.5811	4.06905e-12	1.16846e-10
ENSMUSG00000014104	Sval2	1.80293	2.51609	0	0	0	0	0	0	0	0.00371143	0.0102551
ENSMUSG00000014164	Klhl3	1.59072	2.01625	0.911189	0.933974	0.753292	0.899321	0.77136	1.09667	0.580226	9.15385e-06	5.47033e-05
ENSMUSG00000014177	Tvp23b	7.62629	5.56922	14.4378	16.9153	16.5667	17.6963	19.8231	22.2918	33.6861	3.45031e-11	7.9592e-10
ENSMUSG00000014195	Dnajc7	6.79578	4.88105	9.35248	8.85314	9.60617	7.40397	7.46739	7.58007	7.6967	2.89208e-05	0.000151742
ENSMUSG00000014198	Zfp385c	1.49628	1.40021	0.140619	0.0554786	0.185599	0.122507	0.134912	0.121142	0.0867098	1.78527e-07	1.63678e-06
ENSMUSG00000014226	Cacybp	9.42969	8.4782	23.3174	26.8676	25.3455	35.0046	34.6418	20.6103	61.6753	1.83311e-09	2.7503e-08
ENSMUSG00000014294	Ndufa2	11.7539	1.77123	12.8836	14.8128	18.1953	21.7694	18.0657	18.3891	108.871	0.0133512	0.030038
ENSMUSG00000014301	Pam16	2.79996	2.43701	4.36956	3.93888	3.80149	2.65224	2.92081	2.89268	3.99742	0.00336426	0.00943544
ENSMUSG00000014303	Glis2	5.43516	3.04496	10.0016	8.32067	9.69546	5.06757	9.27038	10.0294	8.59602	0.000397012	0.00148616
ENSMUSG00000014329	Bicc1	4.5304	4.24032	6.15911	8.50832	6.07177	5.97901	6.57821	7.56651	7.35726	0.00108351	0.00357199
ENSMUSG00000014349	Ube2z	9.80809	6.11964	27.0451	26.557	27.3827	30.8579	33.2534	28.4308	27.77	6.17717e-18	6.5816e-16
ENSMUSG00000014351	Gip	2.20537	2.52812	0.126946	0	0	0.0614417	0	0	0	0.0192188	0.0405505
ENSMUSG00000014353	Tmem87b	6.28279	5.94801	13.1831	12.6852	12.169	11.841	14.0584	14.6047	17.6226	8.27568e-13	2.80052e-11
ENSMUSG00000014355	Anapc1	8.06766	5.70661	14.3936	14.7114	13.9834	13.6804	15.3613	15.0898	17.9987	8.62237e-09	1.09678e-07
ENSMUSG00000014418	Hps5	6.63158	4.67821	11.6583	13.0281	12.402	10.9538	12.7627	10.986	12.6394	3.92222e-10	6.99967e-09
ENSMUSG00000014426	Map3k4	3.29254	3.12756	4.8356	4.67654	5.14432	4.51914	5.07493	4.34478	4.76448	8.30814e-06	4.99754e-05
ENSMUSG00000014444	Piezo1	7.30095	4.34132	15.5902	13.325	15.1778	16.2384	22.6257	15.8716	12.2116	3.92237e-07	3.30149e-06
ENSMUSG00000014453	Blk	2.98329	2.68226	1.2445	1.00431	0.764402	1.1108	0.930384	1.27054	2.43174	9.17028e-07	7.03e-06
ENSMUSG00000014496	Ankrd28	3.67687	3.05253	4.20625	5.74847	5.12826	4.69963	4.85633	4.77908	5.23575	0.000870802	0.00295325
ENSMUSG00000014498	Ankrd52	3.776	2.98049	5.92245	5.61621	6.46836	6.27052	7.34538	5.5616	6.11325	5.5668e-06	3.49661e-05
ENSMUSG00000014504	Srp19	3.75642	3.14988	4.51677	4.77492	5.06043	4.0815	4.54091	4.54055	8.87401	0.00559758	0.0144679
ENSMUSG00000014529	Tmbim7	1.45371	2.22194	0.0185953	0.0733642	0.0409056	0.0720007	0	0.0200246	0.0917312	6.98095e-07	5.51873e-06
ENSMUSG00000014542	Clec4f	1.07301	2.51866	0	0.0348116	0.0194099	0.0170823	0.0169309	0	0.0217634	1.99804e-07	1.8076e-06
ENSMUSG00000014543	Klra17	0.953286	3.64266	0.877974	0.36082	0.281655	1.06234	0.912536	0.827276	2.21065	0.0060634	0.0154767
ENSMUSG00000014547	Wdfy2	3.06193	2.6473	7.07856	6.2466	5.58205	6.30054	7.40163	6.93247	7.9861	1.05701e-11	2.75419e-10
ENSMUSG00000014550	Rbsn	3.1913	2.70255	5.53081	6.37581	6.36724	5.89206	6.49241	6.33019	7.29849	1.50528e-12	4.82103e-11
ENSMUSG00000014551	Mrps25	1.02239	0.902392	1.52515	1.61548	2.09322	1.88073	1.9404	1.54955	3.01762	0.000364507	0.00137992
ENSMUSG00000014592	Camta1	2.01475	2.30463	1.69396	1.70622	1.67883	1.3848	1.48738	1.31172	1.13682	0.011386	0.0263203
ENSMUSG00000014599	Csf1	4.78755	3.01474	9.19021	5.39149	7.84681	9.96713	9.3084	7.87817	10.2952	0.000603775	0.00214665
ENSMUSG00000014601	Strip1	3.38624	3.0789	5.51773	5.14256	5.37404	5.59658	6.44461	5.97629	8.12627	7.64296e-07	5.97297e-06
ENSMUSG00000014602	Kif1a	1.99941	2.15629	1.11702	1.55813	1.26459	2.76426	2.1658	1.65585	1.93091	0.00853833	0.0206551
ENSMUSG00000014603	Alx3	0.800787	1.07098	0	0	0	0	0	0	0.0284236	0.00662243	0.0166967
ENSMUSG00000014606	Slc25a11	10.3626	4.84725	12.7733	15.6215	17.307	21.7623	23.5625	19.7134	44.4171	0.000405295	0.00151152
ENSMUSG00000014609	Chrne	1.28872	1.45591	0.180617	0.127248	0.255418	0.14986	0.123776	0.138928	0.127284	0.000762986	0.00263416
ENSMUSG00000014633	Cmc2	2.3175	2.40871	1.47274	1.3684	1.59638	2.39668	1.88396	1.79281	5.68572	0.0173251	0.0372469
ENSMUSG00000014668	Chfr	5.03664	4.4037	9.23815	8.04555	8.77732	8.17191	8.44835	8.27608	9.55073	4.19396e-10	7.40177e-09
ENSMUSG00000014704	Hoxa2	2.24062	1.46773	0.786137	0.654233	0.540415	0.285366	0.400686	0.502647	0.515051	0.00665799	0.0167643
ENSMUSG00000014747	Ankrd53	1.08905	1.74781	0.250753	0.29679	0.441282	0.0970913	0.336807	0.216022	0.154622	0.0117923	0.0271082
ENSMUSG00000014748	Tex261	9.12649	4.95667	12.6509	14.8662	14.8414	14.4866	16.6199	15.0706	19.8113	2.83123e-05	0.000148986
ENSMUSG00000014763	Fam120b	4.70912	3.9891	6.64672	6.26721	6.08646	5.52352	6.0912	6.68494	6.42493	0.000262562	0.00103828
ENSMUSG00000014767	Tbp	1.82746	1.71643	2.54069	2.21448	2.19742	1.9961	2.05545	2.49385	2.34108	0.0188582	0.0399189
ENSMUSG00000014769	Psmb1	8.79955	3.49632	14.1304	13.8623	15.3436	22.1662	20.9227	26.233	83.2818	0.000134145	0.000580038
ENSMUSG00000014773	Dll1	3.20955	1.81819	5.84997	4.302	8.98076	5.03244	7.41729	4.16265	2.44732	0.000306277	0.00118858
ENSMUSG00000014776	Nol3	1.63984	1.41271	0.494275	0.514601	0.57385	0.757555	0.843049	0.798401	1.16834	2.86599e-06	1.93912e-05
ENSMUSG00000014778	Fhod1	6.55505	5.33528	13.7379	12.3978	15.4699	9.98721	12.5616	11.0903	12.7471	1.29863e-11	3.31157e-10
ENSMUSG00000014782	Plekhg4	0.916162	0.819055	0.0477613	0.086365	0.13133	0.0770545	0.05346	0.0257162	0.0589019	2.04723e-06	1.435e-05
ENSMUSG00000014786	Slc9a5	1.51798	1.74013	0.948681	0.861837	0.887843	0.56388	0.798402	0.537685	0.492617	0.00141586	0.00449669
ENSMUSG00000014791	Elmo3	5.24412	2.78256	6.85684	7.5406	7.99593	8.28463	8.36726	8.59658	9.4284	0.000123282	0.000539756
ENSMUSG00000014813	Stc1	1.7824	2.17258	0.374033	1.25022	0.731369	0.522979	0.687802	0.469914	1.26852	0.00384281	0.0105621
ENSMUSG00000014837	4931428F04Rik	0.936396	0.966092	0.495891	0.435946	0.509854	0.594807	0.517136	0.336657	0.319075	0.016526	0.0358098
ENSMUSG00000014846	Tppp3	68.6627	27.4119	98.3023	147.811	161.456	152.213	160.486	206.584	283.263	8.40137e-05	0.000386252
ENSMUSG00000014852	Adamts13	1.2113	2.26286	0.106248	0.104795	0.292153	0.0857065	0.0594627	0.114415	0.0545963	1.60772e-08	1.90698e-07
ENSMUSG00000014856	Tmem208	7.08161	5.55567	14.1409	12.9513	14.7917	18.2139	17.5264	18.3978	58.5465	3.01541e-11	7.0581e-10
ENSMUSG00000014859	E2f4	5.17491	3.2465	10.4391	11.2962	11.6579	11.1207	11.7558	8.1774	14.848	5.22118e-09	7.05615e-08
ENSMUSG00000014867	Surf4	17.1435	9.08729	37.6519	39.1427	39.1033	56.2205	59.4583	43.895	67.7913	6.43164e-09	8.45861e-08
ENSMUSG00000014905	Dnajb9	13.2994	7.32476	17.8427	32.1941	24.2914	34.742	31.4634	22.7696	33.4606	8.9752e-05	0.000409473
ENSMUSG00000014907	Naf1	4.46839	3.27455	6.00393	8.79935	9.08391	9.56351	9.34353	6.55648	7.47391	0.000109723	0.00048691
ENSMUSG00000014932	Yes1	7.6935	4.7808	10.1407	11.9841	10.6362	11.1935	11.3116	11.5018	9.16107	8.58254e-05	0.000393561
ENSMUSG00000014956	Ppp1cb	16.365	8.7268	28.3341	33.6732	29.7273	36.0682	33.433	36.7125	34.4357	1.69712e-06	1.21189e-05
ENSMUSG00000014959	Gorasp2	8.704	5.79638	11.9509	13.2194	11.4553	16.375	15.1903	12.8695	22.6138	0.000230472	0.000927513
ENSMUSG00000015001	Oc90	1.5353	3.48212	0.319291	0.179957	0.250846	0.110383	0.218809	0.196476	0.0281263	1.86853e-06	1.32114e-05
ENSMUSG00000015002	Efr3a	7.14414	5.16774	13.477	14.236	13.6367	14.0343	14.7467	15.5881	17.0923	1.02604e-11	2.68423e-10
ENSMUSG00000015016	Acsf3	2.24918	1.54508	2.80466	3.13362	3.03361	3.49219	3.27143	3.20822	3.64544	0.00195983	0.0059476
ENSMUSG00000015023	Ddx19a	5.28385	4.30729	8.89227	9.81793	10.7861	11.2628	11.361	10.9891	11.3847	3.3495e-10	6.10671e-09
ENSMUSG00000015053	Gata2	4.8592	5.7111	6.80183	10.0792	11.4262	4.73088	8.84313	4.00159	2.85923	0.0140848	0.031368
ENSMUSG00000015085	Entpd2	0.711978	0.816174	1.51638	1.92008	1.64531	1.82489	2.55579	2.33906	3.33582	0.00214754	0.00643103
ENSMUSG00000015087	Rabl6	5.95265	3.53953	7.38274	8.36058	8.17283	7.34497	7.98818	7.75882	9.53476	0.000376414	0.00141856
ENSMUSG00000015090	Ptgds	1.37819	1.66766	0.0793318	0.156494	0	0.10239	0.0761121	0.256289	0.130449	0.000584864	0.00208804
ENSMUSG00000015092	Edf1	9.20328	5.05528	4.17188	3.65763	5.28053	6.12163	5.62264	4.17165	11.1883	0.018561	0.0394042
ENSMUSG00000015094	Npdc1	4.75162	3.11258	8.00449	7.44358	10.0319	9.26122	11.6962	8.72794	12.9005	3.6844e-06	2.4224e-05
ENSMUSG00000015095	Fbxw5	5.0263	2.22888	7.30101	7.5394	7.1817	8.28442	9.29391	8.41609	11.9642	0.000161171	0.000681359
ENSMUSG00000015127	Unkl	2.93777	3.39322	5.51897	4.96588	5.63908	4.65781	5.54572	5.56242	6.22805	2.21862e-06	1.54357e-05
ENSMUSG00000015133	Lrrk1	8.64521	5.46249	20.2271	17.7556	17.799	20.7428	23.2947	18.0277	21.6164	1.33426e-09	2.0749e-08
ENSMUSG00000015134	Aldh1a3	1.16905	2.38247	0.188893	0.409883	0.322031	0.100566	0.308086	0.355972	0.186363	1.84367e-05	0.000102033
ENSMUSG00000015143	Actn1	16.3099	9.05084	23.8876	27.0434	25.2421	32.1098	31.9764	25.2145	26.981	9.20657e-05	0.00041883
ENSMUSG00000015165	Hnrnpl	19.5017	9.79811	30.4063	28.6323	32.7829	31.9716	34.429	37.2081	37.5168	0.000106518	0.000474597
ENSMUSG00000015176	Nolc1	3.21065	2.61511	3.32663	4.17338	4.5897	3.97341	4.31148	3.79182	5.4821	0.0215633	0.044492
ENSMUSG00000015189	Casd1	13.8861	8.24598	20.3934	18.9746	18.8188	19.5421	22.0322	22.8333	23.4985	0.000207632	0.000847676
ENSMUSG00000015202	Cnksr3	3.97331	3.54576	6.08007	5.99693	5.89991	5.15942	6.28035	5.71522	8.40929	3.30463e-05	0.000170725
ENSMUSG00000015214	Mtmr1	5.67286	4.00189	8.2166	9.05856	8.95549	9.92763	9.93246	11.2766	11.8129	1.02003e-06	7.71386e-06
ENSMUSG00000015222	Map2	1.71552	2.26135	0.882778	1.44072	1.02927	1.52172	1.76003	1.26465	0.532903	0.00106992	0.00353371
ENSMUSG00000015224	Cyp2j9	2.21338	3.99029	1.03233	0.786214	0.589282	0.493319	0.714614	1.28054	0.870237	2.02612e-05	0.000110932
ENSMUSG00000015242	Nipsnap3a	0.98354	1.92089	0	0	0	0	0	0	0	0.00518749	0.0135759
ENSMUSG00000015243	Abca1	13.1216	12.2626	34.0584	22.9513	28.6669	37.4774	52.3004	35.5208	39.6208	3.47302e-06	2.30455e-05
ENSMUSG00000015247	Nipsnap3b	7.18477	3.94654	12.7949	15.042	12.3387	18.1402	18.3514	17.5639	37.8386	2.4677e-08	2.80639e-07
ENSMUSG00000015289	Lage3	3.18611	1.57554	3.97007	4.51167	3.86827	5.80628	5.1545	6.36637	17.3759	0.00445897	0.0119482
ENSMUSG00000015290	Ubl4a	4.30971	2.34929	6.91146	7.6109	8.02925	8.28894	10.479	9.68448	14.7537	1.07923e-06	8.11734e-06
ENSMUSG00000015291	Gdi1	12.0571	5.92955	18.565	20.3435	23.8023	18.8257	20.441	19.4346	16.699	6.70421e-06	4.11967e-05
ENSMUSG00000015305	Sash1	10.4993	10.6423	18.2659	16.2843	20.292	17.7256	20.4347	14.9182	11.0655	2.00453e-05	0.000109875
ENSMUSG00000015312	Gadd45b	9.95201	7.74227	14.2975	14.4268	13.1299	18.9934	14.8757	16.9036	22.6413	0.000399799	0.00149413
ENSMUSG00000015314	Slamf6	1.7484	2.43185	0.539439	0.349415	0.296662	0.685842	0.40554	0.580903	1.21138	3.8477e-14	1.78282e-12
ENSMUSG00000015316	Slamf1	1.24596	2.35112	0.417927	0.230559	0.249314	0.404551	0.176696	0.236467	0.366902	2.74772e-08	3.08571e-07
ENSMUSG00000015335	Zdhhc12	2.28112	1.13518	4.17738	3.56608	4.51405	4.46934	5.01567	3.60404	5.9351	0.000113677	0.000502333
ENSMUSG00000015337	Endog	2.58335	1.9062	10.3375	10.8839	11.6408	9.72865	9.8392	9.1	12.3946	3.46488e-17	3.20056e-15
ENSMUSG00000015340	Cybb	13.9887	4.11179	37.3444	18.4613	22.4367	66.6806	45.9853	46.4403	49.4534	0.00113136	0.0037079
ENSMUSG00000015341	Golga7	5.44844	4.15311	9.96468	10.1098	9.54102	10.3173	11.9799	12.9857	12.249	1.44869e-09	2.23188e-08
ENSMUSG00000015357	Clpx	7.29034	6.29642	11.8562	12.9005	13.4798	13.3856	11.9019	12.109	13.452	4.49076e-10	7.85153e-09
ENSMUSG00000015363	Trabd	4.36967	2.51105	8.82104	9.82356	9.54775	10.5016	11.8677	9.70903	16.3323	8.67785e-11	1.81066e-09
ENSMUSG00000015365	Mov10l1	1.13188	2.00684	0	0	0	0.0100909	0	0.0336776	0	6.19811e-11	1.34074e-09
ENSMUSG00000015396	Cd83	3.97623	1.6882	14.3093	7.25748	7.51501	15.8699	12.7363	15.683	26.6796	2.83172e-06	1.91865e-05
ENSMUSG00000015401	Cltrn	0.981275	1.78106	0.0282422	0	0.0310633	0.0546767	0	0	0.0348299	0.000771249	0.00265885
ENSMUSG00000015437	Gzmb	2.83552	2.62055	0.425128	0.239609	0.434195	2.32216	1.04882	0.686709	0.748989	1.39401e-05	7.95003e-05
ENSMUSG00000015443	Gzmn	2.39124	4.38591	0	0	0	0	0	0	0	0.000306084	0.001188
ENSMUSG00000015461	Atf6b	5.97628	3.98979	14.7726	13.0886	15.9525	20.2708	21.6996	13.745	19.7984	1.13042e-09	1.79355e-08
ENSMUSG00000015474	Ppt2	1.12299	0.996644	2.95267	2.2706	2.01829	2.95505	2.7368	2.24549	3.25051	0.000176412	0.000736889
ENSMUSG00000015476	Prrt1	1.23191	1.31805	0.472745	0.279769	0.228786	0.512529	0.30842	0.223996	0.209886	0.00382864	0.0105299
ENSMUSG00000015478	Rnf5	1.4686	0.683172	2.73457	3.0742	2.97538	3.5294	4.2598	3.10308	5.40312	0.000201427	0.000826068
ENSMUSG00000015484	Fam163a	0.804964	1.49134	0.0224658	0.0332379	0.0247098	0	0	0.0120963	0	1.64492e-07	1.52139e-06
ENSMUSG00000015488	Cacfd1	4.0355	2.80649	8.56696	9.03636	10.1074	9.90277	10.6084	8.19485	10.5194	1.72212e-12	5.45062e-11
ENSMUSG00000015501	Hivep2	5.45935	3.31245	6.41377	8.43581	6.48813	7.29145	7.34574	6.65349	6.38901	0.00300768	0.0085716
ENSMUSG00000015519	2310057J18Rik	1.0193	1.24637	0	0	0	0	0	0	0	0.0144112	0.0319989
ENSMUSG00000015522	Arnt	5.88949	5.74818	12.199	12.0591	12.2076	10.8386	11.6621	11.2483	13.0565	4.32301e-22	9.35095e-20
ENSMUSG00000015568	Lpl	14.7128	14.8768	24.0337	19.3704	20.319	39.9021	39.3129	31.0617	33.7353	0.00496802	0.0130914
ENSMUSG00000015575	Atp6v0e	11.9346	6.43562	18.226	16.9349	17.9581	29.0981	27.8652	32.0108	127.328	9.44145e-05	0.000428204
ENSMUSG00000015579	Nkx2-5	0.80722	1.1389	0	0	0	0	0	0.030792	0.105792	0.00292672	0.00839255
ENSMUSG00000015599	Ttbk1	0.792636	1.02671	0.0463993	0.0335609	0.0578386	0.0598857	0.0415484	0.0433036	0.0495926	1.58762e-28	8.43692e-26
ENSMUSG00000015605	Srf	4.64791	3.45202	7.89822	7.74563	7.37746	8.0248	9.3564	9.43051	7.62141	3.50217e-07	2.97985e-06
ENSMUSG00000015619	Gata3	2.47564	2.76517	1.64427	0.929824	0.8922	0.848877	1.07273	0.814502	0.41908	0.000327501	0.0012588
ENSMUSG00000015647	Lama5	12.8469	6.63432	30.7976	30.1952	30.2141	30.9869	36.5902	26.8725	18.8089	9.29229e-09	1.17092e-07
ENSMUSG00000015653	Steap2	2.65116	2.93188	5.75238	5.00081	4.16664	7.28186	6.99338	4.28822	4.54345	0.00104507	0.00346117
ENSMUSG00000015656	Hspa8	85.292	99.2718	292.904	270.449	273.943	406.853	434.821	224.472	738.98	3.90757e-07	3.29097e-06
ENSMUSG00000015697	Setdb1	5.11257	4.96318	6.74484	7.07311	8.19543	6.88622	7.02054	6.3725	6.65449	0.000146574	0.000627414
ENSMUSG00000015709	Arnt2	1.37932	2.24001	0.578465	0.201372	0.349312	1.74024	0.614839	0.354214	1.46875	0.00443143	0.011887
ENSMUSG00000015711	Prune1	4.65875	3.24033	6.64094	5.45647	5.67376	6.9534	6.7877	7.30714	8.36835	0.00240949	0.00710583
ENSMUSG00000015721	Nlrp5	1.0745	2.23955	0	0	0.0296855	0	0.0172628	0	0.033285	8.07813e-11	1.69538e-09
ENSMUSG00000015733	Capza2	15.5785	6.68385	26.1858	26.6456	24.4939	32.5357	30.4432	36.5856	45.6697	9.87981e-05	0.000445083
ENSMUSG00000015748	Prpf3	3.26182	3.83505	2.69601	2.60596	2.78739	2.66192	2.61615	2.75393	2.87839	0.00960789	0.0227888
ENSMUSG00000015749	Anp32e	9.05506	5.96636	18.2935	21.6979	18.991	19.4599	21.7394	22.1226	16.272	1.34731e-12	4.36051e-11
ENSMUSG00000015750	Aph1a	6.94416	4.02741	17.0379	14.9849	17.308	18.5481	22.9796	19.9673	25.2208	3.45028e-12	1.00758e-10
ENSMUSG00000015755	Tab2	10.0481	6.15743	14.5851	14.7152	14.6426	14.0151	14.9342	15.1551	12.1317	2.53661e-05	0.000134884
ENSMUSG00000015759	Cnih1	18.962	6.59913	27.7004	31.7472	31.6495	37.1129	35.4178	35.9634	73.9563	0.000191569	0.000791418
ENSMUSG00000015776	Med22	5.55477	2.80339	13.3207	11.0202	12.0369	14.2726	17.5958	18.9572	18.5557	6.99863e-09	9.10139e-08
ENSMUSG00000015787	Abo	0.937067	2.41225	0	0	0	0	0	0	0	0.000649121	0.00228635
ENSMUSG00000015804	Med28	3.36367	3.17718	6.05663	5.65625	5.92464	6.63776	7.12995	7.71228	21.893	9.76445e-09	1.22326e-07
ENSMUSG00000015806	Qdpr	3.49538	3.07602	8.07248	7.86588	8.61059	10.6234	12.2607	13.1051	22.9186	1.64168e-10	3.20772e-09
ENSMUSG00000015829	Tnr	1.17014	2.01349	0.0406678	0.0869087	0.0596401	0.0557688	0.0910403	0.0583916	0.0334359	8.6242e-31	5.80045e-28
ENSMUSG00000015837	Sqstm1	42.9166	22.0811	65.6949	60.6571	71.2996	100.294	96.8119	89.3541	135.036	0.000199333	0.000818886
ENSMUSG00000015843	Rxrg	2.26736	1.89031	0.0949195	0.13107	0.0626406	0.055129	0.0546403	0.306646	0.23412	1.03087e-06	7.78248e-06
ENSMUSG00000015846	Rxra	7.80152	5.16721	17.3163	14.4652	15.5599	18.385	23.4381	19.2921	16.7279	2.14107e-09	3.15254e-08
ENSMUSG00000015850	Adamtsl4	5.34594	4.89575	16.0796	14.3742	18.417	16.9425	22.7618	13.3222	7.0072	7.67348e-12	2.06958e-10
ENSMUSG00000015854	Cd5l	1.62783	1.49285	0.192757	0.0422493	0.117784	0.020732	0.0821931	0.092255	0.211306	0.00011755	0.000517852
ENSMUSG00000015869	Prpsap1	5.16962	3.73838	9.49682	7.83947	8.93917	7.95395	10.6341	9.24822	11.3963	2.79219e-06	1.89484e-05
ENSMUSG00000015879	Fam184b	0.792964	1.39719	0.253582	0.270124	0.251021	0.157099	0.126511	0.229382	0.0750557	4.75238e-08	5.04072e-07
ENSMUSG00000015882	Lcorl	2.55629	2.30286	3.60551	3.13421	2.75739	3.20132	2.94219	3.41692	2.122	0.0189649	0.0401033
ENSMUSG00000015889	Lta4h	4.7331	5.1708	8.41821	7.84495	8.21371	9.65679	9.72889	9.36539	14.3653	1.31692e-09	2.05388e-08
ENSMUSG00000015890	Amdhd1	1.40808	2.57067	0.0540347	0.0532959	0.0396215	0	0.0864029	0.0969801	0.0444258	1.03181e-07	1.0053e-06
ENSMUSG00000015932	Dstn	146.474	62.7109	162.946	194.433	173.25	201.068	224.55	261.204	293.904	0.0238369	0.0481605
ENSMUSG00000015943	Bola1	5.42604	4.28051	1.69266	3.41852	2.92558	3.27697	3.75057	3.60212	7.80319	0.0128773	0.0291555
ENSMUSG00000015944	Castor2	2.41743	2.12508	6.25827	5.17142	4.92941	5.2093	6.14263	5.20511	4.5099	2.64241e-12	7.99705e-11
ENSMUSG00000015947	Fcgr1	2.08478	3.0188	1.4148	0.946913	0.85216	2.72273	2.79555	3.42797	4.19584	6.4387e-05	0.000305808
ENSMUSG00000015950	Ncf1	4.65322	2.41027	10.1188	7.35029	8.07874	17.6309	11.5127	10.6658	19.6582	5.55042e-05	0.000268979
ENSMUSG00000015957	Wnt11	1.62514	1.53936	2.75107	4.47044	3.88378	4.19349	3.70125	3.45061	2.69082	1.987e-06	1.39573e-05
ENSMUSG00000015961	Adss	10.7421	7.25112	16.9862	19.8485	20.9376	21.9483	21.0428	25.1008	23.0017	7.48381e-08	7.5549e-07
ENSMUSG00000015962	1700016C15Rik	2.58926	6.03062	0.454229	0.392016	0.562052	0.439692	0.544743	0.550287	0.910295	1.89649e-05	0.000104552
ENSMUSG00000015966	Il17rb	1.25168	3.12349	1.01163	0.893378	0.711599	0.649041	0.891575	0.76004	0.580279	0.00130318	0.00418653
ENSMUSG00000015970	Chdh	1.24897	1.65292	0.897792	0.913188	0.732889	0.617846	0.780603	0.853503	0.743905	0.00325767	0.00917472
ENSMUSG00000015971	Actr8	3.09022	3.43804	4.76283	4.32055	4.88722	3.91228	4.407	4.50866	5.46788	0.000257421	0.00102117
ENSMUSG00000015980	Lrrc27	1.40595	2.70607	0.719374	0.56763	0.738483	0.986496	0.874225	0.56809	1.00546	4.22422e-05	0.000211703
ENSMUSG00000015994	Fnta	11.035	5.81438	11.6254	14.0367	14.9045	16.8309	16.5151	18.4744	34.4947	0.00688513	0.0172702
ENSMUSG00000016018	Skiv2l2	7.08276	5.74058	8.72938	9.7316	9.18194	9.38595	9.43995	10.9402	10.48	0.000647241	0.00228084
ENSMUSG00000016024	Lbp	4.84148	4.55386	13.8012	15.8916	12.9063	21.9659	19.4416	13.8123	24	1.42734e-12	4.59192e-11
ENSMUSG00000016028	Celsr1	6.57268	2.40633	17.4749	18.4356	19.6736	22.3918	24.1584	16.2712	14.3592	2.66115e-08	2.99785e-07
ENSMUSG00000016087	Fli1	8.47511	6.43543	10.6826	13.0288	8.90169	10.4376	9.13294	9.73909	10.5364	0.00858844	0.0207597
ENSMUSG00000016150	Tenm1	0.490887	0.946033	0.027028	0.0024235	0.00810759	0.00713536	0.00235737	0.00793787	0.00303022	1.70021e-16	1.30688e-14
ENSMUSG00000016179	Camk1g	1.33854	2.20329	0.426735	0.218245	0.573664	0.18359	0.272944	0.578675	0.214408	0.00135852	0.00433874
ENSMUSG00000016200	Syt14	0.928519	1.55264	0.226582	0.320807	0.381861	0.293619	0.42776	0.428964	0.324503	1.22858e-09	1.9315e-08
ENSMUSG00000016206	H2-M3	6.32165	3.0195	9.37014	6.58008	7.00416	13.5026	9.80447	12.3436	18.1377	0.0242804	0.048816
ENSMUSG00000016239	Lonrf3	2.88153	2.16419	11.8281	8.4282	10.0403	12.3464	14.5856	10.5569	16.6749	3.95774e-17	3.6247e-15
ENSMUSG00000016252	Atp5e	7.98097	3.95631	9.23772	10.7769	14.6944	21.8985	14.3902	18.398	101.675	0.00299949	0.00855815
ENSMUSG00000016253	Nelfcd	5.84647	2.81136	7.92562	6.32541	7.13688	7.95014	8.06832	9.38178	10.5764	0.00831235	0.020199
ENSMUSG00000016256	Ctsz	26.9425	11.1489	49.053	30.5635	41.8709	107.357	83.4113	58.1025	134.052	0.00426196	0.0115157
ENSMUSG00000016257	Prelid3b	6.82197	3.89072	7.99444	8.60196	7.73577	10.303	8.52471	9.16434	15.4104	0.0106214	0.0248154
ENSMUSG00000016283	H2-M2	2.25896	3.91932	1.23705	0.77645	0.58754	1.6329	0.377633	0.544965	0.936164	0.00876466	0.0211122
ENSMUSG00000016308	Ube2a	6.12671	3.24889	13.934	13.4027	11.3149	16.0333	15.928	14.509	26.0129	7.75522e-10	1.2874e-08
ENSMUSG00000016319	Slc25a5	41.3635	13.9811	53.3816	71.6743	65.2992	99.6535	104.159	121.788	294.044	0.00151367	0.00476355
ENSMUSG00000016327	Atp1b4	0.586056	1.41255	0.0518996	0.0614279	0.148418	0.100477	0.109545	0.0782443	0	1.23013e-05	7.11513e-05
ENSMUSG00000016344	Ppdpf	7.01693	3.57504	8.61676	8.04824	10.9135	12.6694	14.436	15.5003	39.367	0.004	0.0109224
ENSMUSG00000016346	Kcnq2	0.77975	0.960571	0.00803897	0.00528603	0	0	0	0.00288563	0.0066094	6.68798e-24	1.98541e-21
ENSMUSG00000016349	Eef1a2	1.81753	2.50022	0.0836968	0.10319	0.115072	0.162036	0.180675	0.585846	0.232244	7.09614e-08	7.20749e-07
ENSMUSG00000016356	Col20a1	1.85998	2.87105	1.10245	1.52232	1.41777	0.820895	1.19602	0.767105	0.522923	0.00705016	0.0176029
ENSMUSG00000016382	Pls3	37.4929	15.0951	36.7122	57.5933	48.0863	52.3497	58.786	78.2925	63.1294	0.0234325	0.0474726
ENSMUSG00000016386	Mpped2	1.65886	2.36647	0.420146	0.57765	0.434107	0.295781	0.280944	0.150813	0.0942086	1.53221e-06	1.10642e-05
ENSMUSG00000016409	Nkap	4.24652	3.04459	6.40079	6.87003	6.31952	7.64003	7.46593	7.42467	7.07336	3.0947e-07	2.66796e-06
ENSMUSG00000016427	Ndufa1	11.9779	4.49058	17.484	19.0927	18.8871	23.4726	30.7532	24.2074	135.919	0.000241438	0.000966405
ENSMUSG00000016487	Ppfibp1	7.92581	6.29113	11.905	12.9242	12.5601	11.1677	12.395	14.7515	12.4362	7.31095e-06	4.44994e-05
ENSMUSG00000016494	Cd34	8.28727	5.16201	10.5994	12.9206	9.59894	8.98636	10.439	12.8313	12.0243	0.00462176	0.0123101
ENSMUSG00000016496	Cd274	6.1961	3.39659	11.4132	6.5904	6.97843	19.1474	13.6759	12.7831	14.2981	0.0156102	0.0341884
ENSMUSG00000016510	Mtif3	1.31133	1.6938	0.9866	0.931166	0.916765	0.806831	0.783359	1.14487	1.64678	0.0140077	0.0312253
ENSMUSG00000016520	Lnx2	5.85987	5.27233	10.88	12.1564	13.2824	12.4584	14.7992	10.1809	12.8277	1.70346e-08	2.01499e-07
ENSMUSG00000016524	Il19	1.40103	3.65301	0.0759026	0	0	0	0	0.0408684	0	0.000796165	0.00273097
ENSMUSG00000016528	Mapkapk2	25.0356	10.5184	50.7614	51.3543	62.1248	70.1795	78.9263	64.4994	102.002	5.96958e-07	4.80211e-06
ENSMUSG00000016529	Il10	1.8794	3.42502	0.33287	0.164159	0.219672	0.322217	0.191617	0.179228	0.492617	8.39503e-06	5.04628e-05
ENSMUSG00000016534	Lamp2	23.1479	11.1521	61.5515	62.8622	55.5086	76.8599	81.3907	95.0512	103.175	6.17304e-09	8.15338e-08
ENSMUSG00000016541	Atxn10	39.6469	14.0476	50.3822	58.5306	61.8774	67.5541	81.6855	78.0125	114.412	0.00235062	0.0069546
ENSMUSG00000016552	Foxred2	1.03638	1.21851	0.249639	0.325887	0.298802	0.355366	0.415616	0.458588	0.516133	1.44344e-09	2.22539e-08
ENSMUSG00000016554	Eif3d	1.77264	1.45667	3.93227	2.83962	3.14725	4.22274	4.16847	4.45192	8.59486	1.15334e-06	8.61605e-06
ENSMUSG00000016559	H3f3b	62.3014	23.1012	78.9187	117.005	110.622	132.234	119	137.213	153.056	0.000858287	0.00291525
ENSMUSG00000016619	Nup50	4.89525	3.69674	10.5406	8.51583	10.2705	11.1089	12.4808	10.209	13.1971	3.38994e-10	6.17521e-09
ENSMUSG00000016624	Phf21b	1.08817	1.76506	0.368156	0.272342	0.168721	0.188086	0.255099	0.231265	0.365747	7.72405e-07	6.0248e-06
ENSMUSG00000016626	Nlrp14	1.23152	2.37337	0	0	0	0	0	0	0.0152042	1.02962e-10	2.10647e-09
ENSMUSG00000016664	Pacsin2	10.9202	8.43402	18.8622	21.0317	20.2088	20.0044	23.0747	19.2691	14.6168	2.99006e-10	5.50266e-09
ENSMUSG00000016757	Ttll12	1.94591	1.11086	3.14171	3.73767	4.34613	4.3893	4.32968	4.12726	7.10996	2.61048e-07	2.29839e-06
ENSMUSG00000016758	Bik	3.15445	3.00204	7.92089	6.13653	6.30045	7.9327	8.46718	6.02099	14.9738	9.62031e-06	5.71103e-05
ENSMUSG00000016763	Scube1	1.65706	2.01737	1.11799	0.630116	0.912489	0.966258	1.10667	0.539854	1.16539	0.00176129	0.00542153
ENSMUSG00000016831	Tox4	4.56434	3.26955	9.38	8.96089	8.77114	10.5496	9.93838	9.98613	10.9876	4.28106e-14	1.96878e-12
ENSMUSG00000016833	Mrps18c	4.22423	4.03536	1.94525	2.03857	1.64924	1.29456	1.98295	1.65836	2.59891	0.00212508	0.00637182
ENSMUSG00000016918	Sulf1	3.57174	2.83216	4.59844	5.60186	4.84544	5.37067	5.75647	7.33845	13.0277	0.00117839	0.00383952
ENSMUSG00000016921	Srsf6	15.7297	9.77939	41.2217	40.0232	45.4291	39.3847	40.088	38.357	29.8962	4.76099e-16	3.28425e-14
ENSMUSG00000016933	Plcg1	11.3892	10.629	15.9672	18.0261	19.4484	13.1354	15.4523	12.4312	11.1018	1.94171e-05	0.000106758
ENSMUSG00000016940	Kctd2	4.31138	2.93414	9.85447	9.29091	11.2851	10.3667	12.3048	10.4715	15.8348	3.60307e-13	1.34281e-11
ENSMUSG00000016942	Tmprss6	1.69145	1.42193	0.20771	0.2945	0.271293	0.163363	0.14946	0.237655	0.256159	8.33934e-08	8.31327e-07
ENSMUSG00000016946	Kctd5	4.64688	3.31454	7.03783	7.17612	6.74708	8.45436	10.3564	8.51761	12.8823	3.80815e-05	0.000192985
ENSMUSG00000016982	Pom121l2	0.777051	0.532415	0	0	0	0.0119441	0	0	0.0304343	0.000135913	0.000586859
ENSMUSG00000016984	Etaa1	3.50715	2.66298	4.72008	4.33695	4.05698	4.44798	3.90872	5.00434	4.98581	0.0110584	0.0256899
ENSMUSG00000016995	Matn4	4.86826	2.62951	15.8698	13.1091	16.0738	17.2464	21.0556	14.9114	8.53329	5.94779e-14	2.63409e-12
ENSMUSG00000016998	Svs4	2.07263	3.95992	0	0	0	0	0	0	0.0735669	0.00180635	0.00554357
ENSMUSG00000017002	Slpi	4.57416	1.71719	25.7571	12.6113	17.3557	45.716	29.0372	20.3749	111.246	1.40063e-08	1.69134e-07
ENSMUSG00000017003	Svs3a	1.34149	2.41225	0	0	0	0	0	0	0	0.0103482	0.024256
ENSMUSG00000017009	Sdc4	59.4481	20.5141	131.195	163.427	146.955	183.823	192.772	165.412	131.54	7.54689e-07	5.90726e-06
ENSMUSG00000017057	Il13ra1	13.2142	6.00463	25.9616	30.6468	27.9734	43.2339	36.4715	39.0893	50.0252	9.62896e-08	9.43498e-07
ENSMUSG00000017064	Prl5a1	2.23122	4.09241	0	0	0	0	0	0	0	0.000306084	0.001188
ENSMUSG00000017119	Nbr1	14.8979	10.427	19.8896	19.4862	20.1243	21.0899	22.1146	23.5575	25.9064	0.000289291	0.00112979
ENSMUSG00000017132	Cyth1	6.95952	6.15262	14.5614	11.025	13.4612	14.8088	16.8845	13.2756	14.8456	1.26731e-07	1.20742e-06
ENSMUSG00000017144	Rnd3	3.84584	2.22066	4.30944	6.16228	5.03209	3.79056	4.36109	7.30007	4.96276	0.0211322	0.0437978
ENSMUSG00000017146	Brca1	1.34277	2.17111	0.618344	0.574606	0.494625	0.756849	0.676598	0.522793	0.88232	2.6666e-09	3.84278e-08
ENSMUSG00000017167	Cntnap1	1.77298	1.82304	0.912943	0.783327	0.922499	0.58915	0.761955	0.62344	0.723134	5.00554e-06	3.17887e-05
ENSMUSG00000017176	Nt5c3b	2.90724	2.41225	1.51729	1.76063	1.55666	2.29566	1.90832	2.73234	4.11979	0.00202591	0.00611967
ENSMUSG00000017195	Zpbp2	0.956496	2.49395	0.155458	0.0511109	0.0569956	0.0250805	0.0248582	0.111605	0.319533	0.000174723	0.000730615
ENSMUSG00000017204	Gsdma	2.04948	3.02637	0	0	0	0	0	0	0.0197276	6.48196e-12	1.7783e-10
ENSMUSG00000017210	Med24	3.24927	3.03748	4.63581	4.59219	4.90786	5.12758	5.45384	4.62528	6.06314	5.73279e-05	0.000276832
ENSMUSG00000017221	Psmd3	4.53734	2.41856	9.20055	9.25659	10.2837	12.7813	14.0156	11.8553	16.078	6.09076e-10	1.03627e-08
ENSMUSG00000017286	Glod4	3.32727	2.19332	4.71279	5.46486	5.69472	6.8816	6.41652	8.59394	13.1018	2.44902e-05	0.000130873
ENSMUSG00000017291	Taok1	21.4148	14.3441	37.5185	41.5278	36.5361	36.9125	41.4591	41.6575	27.6355	2.24196e-07	2.0026e-06
ENSMUSG00000017307	Acot8	3.31924	1.88438	4.54184	4.2859	5.42783	4.90377	5.55164	6.39585	8.10566	0.00170073	0.0052626
ENSMUSG00000017309	Cd300lg	2.45642	3.64878	0.653214	0.738568	0.963792	0.709419	1.10055	0.909303	1.08066	2.24255e-08	2.57438e-07
ENSMUSG00000017316	Ppy	2.65141	3.18417	0	0	0	0	0	0.187831	0.752884	0.00390127	0.0106955
ENSMUSG00000017344	Vtn	5.27109	1.99634	1.6755	1.61022	1.70111	1.47633	1.73116	1.04094	2.80808	0.00481384	0.0127484
ENSMUSG00000017376	Nlk	5.71948	4.80944	8.69399	8.70934	7.87183	8.24525	8.84806	7.12082	7.40464	2.11174e-05	0.000115034
ENSMUSG00000017386	Traf4	3.04905	1.71466	4.15926	4.40289	4.7787	4.39799	5.54089	4.74998	7.93919	0.000230524	0.000927634
ENSMUSG00000017404	Rpl19	15.3807	6.51449	44.8007	43.9777	52.1385	73.3933	55.2223	65.9798	298.038	2.68095e-12	8.09268e-11
ENSMUSG00000017412	Cacnb4	0.92971	1.74399	0.223795	0.244728	0.251501	0.193086	0.28006	0.371974	0.239997	5.62089e-11	1.23193e-09
ENSMUSG00000017418	Arl5b	5.84794	3.78909	8.37998	7.79521	8.37078	7.29413	8.67377	10.0823	7.3436	0.000533209	0.00192566
ENSMUSG00000017421	Zfp207	22.2155	13.0866	26.8592	26.4402	23.1741	26.4053	24.7197	25.5031	28.8999	0.0216257	0.0446059
ENSMUSG00000017428	Psmd11	6.72035	4.51234	10.343	10.5587	11.271	11.8239	12.4729	11.5868	15.0556	1.98812e-07	1.79938e-06
ENSMUSG00000017453	Pipox	2.22356	2.81266	0.12358	0.156716	0.0776709	0.0512677	0.15244	0.15209	0.174178	1.26183e-11	3.235e-10
ENSMUSG00000017466	Timp2	36.9439	20.3208	74.6205	81.3168	81.8773	62.5464	91.5867	100.774	71.6802	1.01218e-06	7.65718e-06
ENSMUSG00000017485	Top2b	14.0034	7.51754	14.8875	16.8236	16.5255	17.4815	16.1413	16.6455	15.1657	0.0245969	0.0492797
ENSMUSG00000017493	Igfbp4	12.0082	7.99713	18.7913	23.3067	24.4479	24.2309	25.5508	32.5174	34.6703	1.03091e-06	7.78248e-06
ENSMUSG00000017499	Cdc6	1.53928	1.96523	0.441981	0.542866	0.48613	0.678079	0.416043	0.646579	0.833041	3.22503e-09	4.5605e-08
ENSMUSG00000017548	Suz12	9.34484	6.84893	17.901	16.8734	16.2071	18.5402	16.7007	17.3017	15.497	5.0796e-11	1.12591e-09
ENSMUSG00000017550	Atad5	2.48928	2.70946	1.33157	1.17632	1.14619	1.46268	1.13867	1.40275	1.06384	3.75147e-09	5.22089e-08
ENSMUSG00000017561	Crlf3	9.71154	5.84239	13.8463	12.4154	14.948	12.1946	13.6574	14.2934	12.9111	0.000177838	0.000741741
ENSMUSG00000017588	Krt27	1.64949	2.70794	0	0	0	0	0	0	0	0.00026186	0.00103648
ENSMUSG00000017607	Tns4	1.08126	1.62466	0.151908	0.224746	0.259905	0.310431	0.259098	0.290817	0.197749	9.26846e-11	1.92138e-09
ENSMUSG00000017615	Tnfaip1	18.7833	7.50279	34.9217	39.8475	40.7187	41.5629	46.4503	43.4183	50.6483	1.70725e-06	1.21791e-05
ENSMUSG00000017631	Abr	6.34531	4.32866	15.3764	11.7581	13.5752	18.0121	17.9986	14.3431	18.3772	2.10666e-09	3.10552e-08
ENSMUSG00000017664	Slc35c2	3.09676	1.62707	5.80448	4.95591	5.10988	6.40598	7.63186	7.40239	14.7977	1.64492e-06	1.1797e-05
ENSMUSG00000017667	Zfp334	1.88117	2.31082	2.89644	3.06651	3.12146	2.31501	3.11541	2.55821	2.75277	0.00337449	0.00945915
ENSMUSG00000017670	Elmo2	6.46282	3.65536	12.4813	11.0628	11.8246	12.5959	14.7295	12.7771	17.7695	1.35062e-07	1.2769e-06
ENSMUSG00000017677	Wsb1	12.9915	9.43844	25.9755	29.2881	26.8499	23.9372	24.6695	26.6648	16.9007	2.74937e-14	1.32974e-12
ENSMUSG00000017679	Ttpal	4.86911	6.71263	10.9253	12.1564	11.8877	8.73148	10.4608	10.4158	14.4587	8.26649e-09	1.05525e-07
ENSMUSG00000017686	Rhot1	7.86767	5.93092	10.4687	10.5504	10.1454	10.8314	11.8113	12.5805	14.7647	0.000205717	0.000841101
ENSMUSG00000017688	Hnf4g	0.864119	2.42142	0	0	0	0.0481488	0.0636293	0.0714187	0	4.11466e-09	5.69137e-08
ENSMUSG00000017707	Serinc3	95.9507	107.609	245.591	209.908	210.845	179.163	222.31	242.053	308.87	4.14848e-08	4.46094e-07
ENSMUSG00000017715	Pgs1	5.68194	3.3653	17.7024	15.7829	16.8536	19.9932	23.1343	15.8845	23.4249	3.09159e-14	1.464e-12
ENSMUSG00000017716	Birc5	1.14122	1.61667	0.589617	0.543628	0.578023	0.880935	0.688663	0.634938	1.6598	0.000283359	0.00110924
ENSMUSG00000017721	Pigt	5.08337	2.77759	6.45722	7.13855	7.31368	9.02007	9.5694	7.17275	7.32187	0.000949943	0.00318671
ENSMUSG00000017724	Etv4	0.793177	2.51794	0.210725	0.055425	0.200871	0.0951911	0.14826	0.0756408	0.155927	2.50294e-05	0.000133258
ENSMUSG00000017733	Eppin	3.52969	3.53466	0.168147	0.0552825	0.0616476	0.10851	0.107548	0.120714	0.138245	5.02626e-06	3.18826e-05
ENSMUSG00000017740	Slc12a5	1.02996	1.82692	0.240076	0.288773	0.3027	0.306078	0.213479	0.321585	0.194976	3.56019e-11	8.19071e-10
ENSMUSG00000017747	Ghdc	2.25125	3.44095	5.66943	5.08065	6.00413	5.87998	7.00898	5.87844	7.09174	4.18693e-06	2.71351e-05
ENSMUSG00000017754	Pltp	22.6199	11.2986	44.2868	44.3864	57.3408	41.9303	57.9862	39.883	39.2101	6.25628e-07	5.0168e-06
ENSMUSG00000017756	Slc12a7	4.33515	2.52478	6.72556	7.06815	7.60938	7.65645	7.899	5.98972	5.50975	1.12361e-05	6.56874e-05
ENSMUSG00000017760	Ctsa	12.8333	5.5868	20.0967	15.8995	18.1166	33.079	34.1256	24.0316	37.2735	0.00280521	0.00809208
ENSMUSG00000017765	Slc12a4	7.25855	4.26188	13.4619	12.2727	15.3671	15.8523	17.9703	14.6832	16.1747	7.04812e-08	7.17226e-07
ENSMUSG00000017774	Myo1c	30.4283	13.4734	45.5397	55.5241	55.9227	57.4729	67.8085	75.5175	55.5169	0.000146212	0.000626237
ENSMUSG00000017776	Crk	20.38	12.4539	50.9997	51.0753	48.0835	52.1071	56.4392	53.7979	51.7536	2.05558e-13	8.16259e-12
ENSMUSG00000017781	Pitpna	16.6957	8.90353	21.2486	24.7496	26.426	24.4532	25.8272	25.2019	25.8142	0.000269476	0.00106292
ENSMUSG00000017802	Retreg3	7.83612	7.25893	18.723	15.3273	16.2367	18.9941	21.1688	21.7191	22.7307	1.25362e-13	5.16384e-12
ENSMUSG00000017831	Rab5a	12.1825	6.92091	16.3585	17.865	14.2884	20.6407	20.164	18.6584	17.4802	0.00136639	0.00436097
ENSMUSG00000017837	Nkiras2	3.46696	1.98212	6.44706	5.52949	5.58974	7.88054	7.54176	8.03191	12.1893	3.88901e-07	3.27726e-06
ENSMUSG00000017843	Ppp2r5c	10.4795	5.60704	11.904	12.904	13.3362	14.1313	14.8038	15.3012	20.0805	0.00738543	0.0182978
ENSMUSG00000017858	Ift52	5.81271	3.97737	8.69942	10.2689	9.27741	11.223	10.4665	10.6418	15.9874	3.24816e-07	2.78409e-06
ENSMUSG00000017861	Mybl2	1.3697	1.8748	0.677814	0.575692	0.538431	0.71991	0.686433	0.39537	0.545669	4.3906e-05	0.000219052
ENSMUSG00000017868	Sgk2	1.44315	2.63	0.0511208	0.0504218	0.0562272	0.0865982	0.0858306	0.0412876	0.0157613	3.01603e-14	1.43295e-12
ENSMUSG00000017897	Eya2	7.06283	4.54281	13.9516	15.2995	14.3902	20.2291	18.5955	13.455	19.5472	2.74986e-08	3.08732e-07
ENSMUSG00000017922	Prl3c1	2.24005	3.89072	0	0	0	0	0	0	0	0.00182753	0.0055966
ENSMUSG00000017929	B4galt5	4.70388	2.58695	16.8027	13.9073	14.8851	20.3214	27.2305	16.263	17.6262	1.17288e-12	3.84916e-11
ENSMUSG00000017943	Gdap1l1	0.660649	1.90736	0	0.0666818	0.0185898	0	0.0162156	0.0364014	0.0625319	0.000120507	0.000529255
ENSMUSG00000017950	Hnf4a	1.05912	1.55887	0.0451595	0.0979925	0.0894068	0.192342	0.0433267	0.0291784	0.100248	5.04423e-07	4.13894e-06
ENSMUSG00000017978	Cadps2	5.90966	4.59956	6.26785	7.19827	7.39031	6.57911	7.61415	7.53504	8.32015	0.015554	0.0340742
ENSMUSG00000018001	Cyth3	14.058	13.6499	20.2666	19.4152	23.6175	15.6327	21.5898	13.1116	15.3178	0.00921388	0.0220046
ENSMUSG00000018008	Cyth4	3.02185	1.99317	4.95418	2.96148	3.69621	7.58469	6.58124	5.93812	12.1555	0.0184624	0.0392549
ENSMUSG00000018040	Rrp7a	0.787505	1.76539	3.5781	3.59276	4.08619	4.89114	4.73181	3.83577	4.45246	8.74049e-09	1.11016e-07
ENSMUSG00000018042	Cyb5r3	22.098	8.38506	32.182	40.8183	39.9496	40.148	47.0245	44.6634	36.0852	0.000163593	0.000690038
ENSMUSG00000018076	Med13l	4.65885	5.21635	10.3567	8.99116	8.98798	8.99369	9.92008	7.67055	7.76316	2.66974e-08	3.00441e-07
ENSMUSG00000018126	Baiap2l2	1.00663	1.00805	0.0159846	0.0945963	0.0175813	0.0309461	0.0153359	0.0172133	0.0788525	0.000124397	0.000543787
ENSMUSG00000018143	Mafk	5.19465	5.5282	14.7105	11.5986	16.4135	16.5552	20.087	24.8692	10.7527	7.4863e-10	1.24757e-08
ENSMUSG00000018160	Med1	6.25301	5.24174	10.6711	11.4342	10.1206	11.5448	11.8918	9.6834	11.7778	1.76993e-08	2.08502e-07
ENSMUSG00000018166	Erbb3	11.5691	6.39952	27.4205	20.218	21.5015	28.3672	32.8028	31.0034	25.4584	2.89291e-07	2.51312e-06
ENSMUSG00000018167	Stard3	5.88338	4.43523	15.9615	12.6478	13.3085	16.1271	18.8304	17.3864	17.311	1.61485e-14	8.11098e-13
ENSMUSG00000018168	Ikzf3	2.41222	1.71949	1.65378	1.12511	0.99715	1.60567	1.17566	1.07283	2.00882	0.0119716	0.0274587
ENSMUSG00000018171	Vmp1	20.5961	10.5684	78.2244	80.3176	70.9368	115.275	108.621	83.2887	124.334	5.95252e-15	3.30188e-13
ENSMUSG00000018199	Trove2	12.8825	7.9338	18.0804	21.0519	19.7658	20.8862	20.3722	25.4008	18.5608	9.60108e-05	0.000434162
ENSMUSG00000018217	Pmp22	55.1102	22.9953	65.02	94.9358	82.2726	85.2098	96.9308	96.2694	103.854	0.00197845	0.00599565
ENSMUSG00000018238	Gdf9	1.1656	1.78157	0.171762	0.0211767	0.188919	0.145482	0.0823954	0.0924821	0.185348	0.000364863	0.00138095
ENSMUSG00000018259	Prl8a2	2.01689	3.85343	0	0	0	0	0	0	0	0.00254561	0.00744503
ENSMUSG00000018263	Tbx5	3.889	5.38692	3.17135	3.48678	3.21113	2.20307	2.35357	2.08924	2.00155	0.00756085	0.0186638
ENSMUSG00000018286	Psmb6	12.646	4.56162	25.7397	26.1689	30.7191	47.126	40.7859	46.8073	135.305	4.461e-07	3.70585e-06
ENSMUSG00000018293	Pfn1	24.254	8.06423	45.8543	46.2646	49.976	84.1049	73.9485	51.761	121.329	7.23257e-05	0.000339505
ENSMUSG00000018326	Ywhab	33.823	16.7331	75.9818	80.6402	86.7482	87.6909	95.2017	88.4589	100.988	1.95002e-09	2.90546e-08
ENSMUSG00000018334	Ksr1	2.02638	2.28218	3.22303	2.59161	2.93051	2.00266	2.50323	2.51878	2.55903	0.0180952	0.0386401
ENSMUSG00000018339	Gpx3	84.5082	37.9999	280.83	213.365	249.438	169.494	236.365	287.108	718.802	3.24952e-08	3.58287e-07
ENSMUSG00000018340	Anxa6	39.7194	19.5614	40.9718	47.7511	51.1374	55.7379	62.1833	63.0965	79.5649	0.0206163	0.042927
ENSMUSG00000018341	Il12rb2	2.04661	2.4415	0.632138	0.623495	0.59415	0.712037	0.860103	0.717858	0.793762	1.14946e-11	2.96689e-10
ENSMUSG00000018363	Smurf2	20.085	15.6432	33.3096	25.5602	28.7755	25.3728	34.7617	30.3526	31.9505	0.000933715	0.00313973
ENSMUSG00000018377	Vezf1	13.2953	9.56301	21.2296	20.5561	18.6906	19.7795	20.6408	20.2283	20.5595	1.06129e-06	7.99077e-06
ENSMUSG00000018379	Srsf1	20.1161	10.7474	40.9713	40.9083	37.7983	41.656	41.5725	40.9298	27.5197	6.07231e-08	6.26817e-07
ENSMUSG00000018381	Abi3	0.41042	0.453059	1.01849	0.880287	1.29346	0.782616	1.00738	0.542734	0.608605	0.00247226	0.00726556
ENSMUSG00000018398	2019-09-08	8.26056	6.58642	10.9749	12.1109	11.5433	11.9829	12.4952	10.6999	8.92314	2.89454e-05	0.000151835
ENSMUSG00000018401	Mtmr4	5.49341	5.54353	14.8778	15.0603	14.6268	14.7331	18.2564	11.8373	19.0806	8.13496e-13	2.75941e-11
ENSMUSG00000018412	Kansl1	8.47196	5.41124	18.8405	16.6496	16.271	17.2366	18.9158	17.0234	20.5909	1.77273e-10	3.43856e-09
ENSMUSG00000018415	Gid4	6.32715	5.56444	10.8567	11.902	11.4185	9.71083	14.3296	17.4161	11.9739	9.97242e-05	0.00044841
ENSMUSG00000018417	Myo1b	23.1907	15.2755	30.8418	39.7299	38.2023	35.4244	39.3281	45.6698	31.2589	0.000181482	0.000754919
ENSMUSG00000018425	Dhx40	11.2746	8.82155	15.1431	15.9928	16.1912	20.5518	18.1557	19.7127	23.7571	1.30392e-05	7.49261e-05
ENSMUSG00000018427	Ypel2	3.65331	3.25482	8.01588	8.45643	6.03604	9.00466	8.98526	7.25632	7.50021	5.60566e-08	5.83826e-07
ENSMUSG00000018433	Nol11	3.12874	3.29618	4.68865	5.44346	5.1928	4.97984	5.54485	7.06514	9.49662	0.000536084	0.00193491
ENSMUSG00000018442	Derl2	5.10583	3.52442	7.59543	7.97784	6.59035	8.44838	7.9161	7.88755	10.3827	2.54487e-05	0.000135239
ENSMUSG00000018446	C1qbp	3.4513	2.04862	4.21247	5.3572	6.31344	7.85658	6.51379	6.11481	14.5005	0.000534407	0.0019295
ENSMUSG00000018459	Slc13a3	1.27105	1.80398	0.627124	0.651539	0.441451	0.947003	0.521449	0.612297	1.50556	5.87096e-05	0.000282269
ENSMUSG00000018470	Kcnab3	1.12376	1.26296	0.060881	0.120097	0.100444	0.0441994	0.146025	0.0819508	0.0563114	1.09979e-05	6.44438e-05
ENSMUSG00000018474	Chd3	11.7427	7.62845	15.2154	16.1892	16.2808	16.1333	18.8692	14.8054	13.5287	0.000810628	0.00277527
ENSMUSG00000018476	Kdm6b	5.07917	2.24782	9.3119	10.0257	9.97308	7.77561	9.62584	7.13078	4.50078	1.47212e-06	1.06751e-05
ENSMUSG00000018479	1700125H20Rik	1.61787	4.80025	0	0	0.0964056	0.0424225	0	0.0471938	0.0540476	5.74168e-05	0.000277199
ENSMUSG00000018481	Appbp2	8.29279	6.31522	15.3292	15.9116	14.8568	16.2559	18.6104	16.384	16.3587	2.28485e-11	5.51296e-10
ENSMUSG00000018486	Wnt9b	0.67069	1.21734	0.0675614	0	0.0849257	0.112113	0.138899	0.0727544	0.107126	1.24981e-05	7.21639e-05
ENSMUSG00000018500	Adora2b	3.02813	1.56894	18.0333	11.1662	10.9441	20.8421	21.5871	14.5582	37.717	1.28413e-13	5.27435e-12
ENSMUSG00000018507	Trpv2	3.16699	2.80757	6.34888	4.0948	5.00471	9.22324	8.26465	6.08305	11.2591	0.00204129	0.00616095
ENSMUSG00000018543	1700001P01Rik	2.27628	3.01531	0.209644	0.206778	0.230586	0.13529	0.536363	0.0752529	0.172363	0.00449655	0.0120272
ENSMUSG00000018547	Pip4k2b	4.40348	3.11497	6.66995	6.00021	6.29476	6.77281	8.40102	6.56904	6.11764	0.000138888	0.000597663
ENSMUSG00000018548	Trim37	5.46054	4.03267	5.9721	7.21401	6.65508	6.45971	6.63442	6.78916	8.34914	0.00444568	0.0119159
ENSMUSG00000018554	Ybx2	1.0047	2.38026	0.254465	0.43352	0.483435	0.291106	0.443886	0.174379	0.228233	0.00480748	0.0127331
ENSMUSG00000018559	Ctdnep1	7.46435	3.78088	15.8477	16.4588	15.6063	19.5576	17.3327	10.2868	19.0267	2.67943e-06	1.8261e-05
ENSMUSG00000018565	Elp5	4.95343	3.09155	6.76711	7.59327	6.52314	8.26176	8.89979	9.41612	17.9102	0.000197987	0.00081421
ENSMUSG00000018566	Slc2a4	1.11628	2.08072	0.175527	0.284424	0.358541	0.182046	0.228548	0.337534	0.587562	2.52549e-06	1.73215e-05
ENSMUSG00000018569	Cldn7	8.36099	3.49206	18.9825	24.1764	26.6892	33.5213	35.1571	28.059	30.0358	1.85798e-10	3.57997e-09
ENSMUSG00000018570	2810408A11Rik	1.67952	2.68933	0.165732	0.236118	0.121525	0.142603	0.212008	0.158641	0.386071	2.39193e-09	3.48901e-08
ENSMUSG00000018572	Phf23	4.71585	3.05124	8.19362	6.89891	7.957	10.6397	11.0183	9.33991	17.0878	1.78805e-06	1.27008e-05
ENSMUSG00000018574	Acadvl	4.16001	3.82583	10.6661	11.1768	11.9637	12.572	14.1271	15.8391	25.287	5.14779e-17	4.55003e-15
ENSMUSG00000018581	Dnah11	5.35096	4.65498	6.60213	9.52534	8.48902	6.89883	6.03035	5.71951	2.96449	0.000269963	0.00106419
ENSMUSG00000018583	G3bp1	8.49878	5.59352	17.2967	17.6873	19.9207	20.6391	21.842	20.667	25.0844	2.78347e-12	8.33203e-11
ENSMUSG00000018585	Atox1	23.6295	5.88571	32.1605	28.8587	30.5856	69.3624	54.828	62.2343	313.022	0.00784151	0.0192582
ENSMUSG00000018589	Glra2	0.661348	1.42438	0	0	0	0	0	0	0.0170722	3.45239e-05	0.000177294
ENSMUSG00000018593	Sparc	130.415	64.42	218.94	288.908	248.824	209.737	272.952	301.172	165.478	4.39573e-05	0.000219226
ENSMUSG00000018599	Mief2	2.54514	1.0125	7.17669	6.74601	9.27097	8.70318	10.3512	7.6073	8.5537	3.38338e-11	7.8342e-10
ENSMUSG00000018620	Mmp20	1.18114	2.50985	0	0	0.0145914	0	0	0.0142859	0	6.80273e-09	8.8923e-08
ENSMUSG00000018634	Crhr1	1.1163	2.41225	0	0	0.0194967	0	0.0170066	0	0	1.07429e-06	8.08438e-06
ENSMUSG00000018648	Dusp14	8.3252	4.53924	9.46105	11.3661	10.4308	13.5204	10.7333	12.7957	13.2162	0.00520853	0.0136233
ENSMUSG00000018651	Tada2a	3.82084	4.91534	3.06445	3.38409	3.17703	2.83863	2.70093	3.06315	3.38143	0.0222477	0.0455916
ENSMUSG00000018656	Tcaf3	1.46195	2.62655	0.0472438	0.0698967	0.0389722	0.0114329	0.0339948	0.0508752	0.0436978	4.29959e-14	1.97044e-12
ENSMUSG00000018659	Pnpo	4.04671	2.17721	5.23272	6.46985	5.78821	6.7681	7.25162	5.87574	8.91694	0.000328181	0.00126006
ENSMUSG00000018661	Cog1	4.21533	3.13442	4.95781	5.45061	5.25108	5.51012	6.28341	6.224	7.35436	0.00301822	0.00859652
ENSMUSG00000018666	Cbx1	7.44603	3.96302	10.4806	10.8506	10.8877	10.9058	10.3293	8.5168	9.57749	0.000200821	0.000824134
ENSMUSG00000018669	Cdk5rap3	2.98089	1.70857	4.80444	5.57367	6.17766	6.66597	6.65078	6.0853	11.1166	9.35452e-08	9.18698e-07
ENSMUSG00000018677	Slc25a39	7.90254	3.15098	12.5787	13.8424	14.7227	17.4754	18.125	11.8928	26.4399	7.7078e-05	0.000358567
ENSMUSG00000018698	Lhx1	1.25575	1.20849	0.0107087	0.0105623	0	0.010366	0.0308224	0	0	4.05391e-08	4.37126e-07
ENSMUSG00000018707	Dync1h1	24.65	17.4517	52.3283	46.7207	55.5736	59.396	64.6809	48.7722	52.7574	4.2136e-08	4.51967e-07
ENSMUSG00000018727	Cpsf4l	1.81291	2.44877	0.912504	0.708532	0.726047	0.488634	0.50293	0.376331	0.311267	0.000528918	0.00191161
ENSMUSG00000018733	Pex12	0.830171	0.613977	2.20743	1.92182	1.73617	2.12485	2.47279	2.17791	2.85921	1.09078e-06	8.19885e-06
ENSMUSG00000018736	Ndel1	12.0222	9.47695	17.8955	17.7434	16.0561	19.2302	23.3939	23.9913	27.1449	7.71912e-05	0.000359055
ENSMUSG00000018750	Zbtb4	12.0743	7.89917	19.4795	18.9748	19.2745	17.8057	24.0957	25.4314	14.2576	5.52939e-05	0.000268032
ENSMUSG00000018761	Mpdu1	5.32159	3.0502	6.41477	6.29151	7.15463	9.97701	10.3208	11.7783	18.8888	0.00401301	0.0109509
ENSMUSG00000018765	Fxr2	7.51812	7.14835	11.2662	11.2264	12.1751	12.3852	14.3861	16.3467	12.0664	5.44803e-05	0.000264595
ENSMUSG00000018770	Atp5g3	5.68766	3.31809	29.3706	29.6592	28.3021	44.0877	41.3951	41.812	120.968	2.99068e-42	5.59712e-39
ENSMUSG00000018776	Slc35g3	0.994921	2.68359	0.404259	0.877208	0.652138	0.626113	0.698133	0.696531	0.897398	0.0197323	0.0414189
ENSMUSG00000018820	Zfyve27	3.11873	3.03804	6.74596	5.80081	6.7913	5.96223	6.85546	6.57834	5.18877	4.64902e-13	1.68449e-11
ENSMUSG00000018822	Sfrp5	1.49515	0.990291	0.0459011	0.158457	0.151458	0.066648	0.24221	0.0988585	0.0283039	0.00138597	0.00441395
ENSMUSG00000018841	Rad51d	3.23802	2.37718	4.32068	3.47413	3.97745	3.53458	3.94257	4.31142	5.25611	0.0227451	0.0464384
ENSMUSG00000018844	Fndc8	0.830641	1.40325	0.181188	0.0992839	0.155001	0.116926	0.07726	0.086718	0.049656	0.000895496	0.00302564
ENSMUSG00000018846	Pank3	17.5881	10.5372	30.2215	34.4498	30.6004	33.3346	40.9742	38.7962	33.7348	1.0249e-06	7.74792e-06
ENSMUSG00000018849	Wwc1	23.3105	8.14134	33.9441	46.3222	47.2946	47.4527	52.9617	42.4419	22.2591	0.000155705	0.000661632
ENSMUSG00000018858	Mrpl58	4.26289	2.99721	2.25097	2.49126	2.63416	3.09104	2.46096	3.48096	7.47267	0.0124937	0.0284169
ENSMUSG00000018862	Otop3	0.741619	1.73014	0.0179745	0	0	0	0	0.0967803	0	0.00109189	0.00359578
ENSMUSG00000018865	Sult4a1	1.0555	0.691409	0.0867954	0.239704	0.133652	0.0504105	0.133237	0.149547	0.192674	0.00727321	0.0180697
ENSMUSG00000018868	Pnpla5	1.70029	2.26565	0.301147	0.693067	0.70662	0.116603	0.385233	0.908023	0.718022	0.021095	0.0437312
ENSMUSG00000018882	Mrpl45	4.26775	3.06642	2.08288	1.92185	2.47569	3.30074	2.9814	2.06209	5.44817	0.00496891	0.013093
ENSMUSG00000018893	Mb	6.34672	7.46956	0.701437	0.115308	0.128584	0.0848735	0.0560808	1.82544	1.04527	0.00387113	0.0106217
ENSMUSG00000018899	Irf1	10.2171	5.42392	17.4051	11.7044	14.3548	19.1306	15.4992	16.4281	23.8049	0.00131799	0.0042281
ENSMUSG00000018900	Slc22a5	6.29026	6.07971	13.6455	13.8091	14.2121	11.5869	14.7674	16.1317	17.774	8.56576e-11	1.78987e-09
ENSMUSG00000018906	P4ha2	4.78095	4.24531	11.9726	9.90625	11.0468	12.0495	14.2964	8.21893	9.75734	1.0254e-07	9.99962e-07
ENSMUSG00000018907	Alox12e	1.00523	2.25348	0.0771515	0.197851	0.118801	0.537713	0.192453	0.0664654	0.266413	7.17339e-05	0.000336874
ENSMUSG00000018909	Arrb1	13.3121	10.8665	25.9529	25.7481	24.571	20.9673	27.0261	26.7418	19.6149	4.14254e-09	5.72074e-08
ENSMUSG00000018920	Cxcl16	6.42571	4.64723	17.5377	13.881	14.3997	21.238	17.5876	16.4609	22.8033	2.86574e-12	8.54734e-11
ENSMUSG00000018921	Pelp1	3.72284	3.12962	6.22069	6.18394	8.21587	6.64983	8.37666	6.72521	8.26067	3.25824e-06	2.17342e-05
ENSMUSG00000018924	Alox15	2.08371	2.71304	1.13724	0.105158	0.351798	0.395615	0.272771	0.861084	0.460198	0.0101982	0.023967
ENSMUSG00000018925	Heatr9	2.67666	3.24206	0.348848	0.596402	0.460433	0.292659	0.423941	0.250442	0.286813	1.13987e-07	1.09914e-06
ENSMUSG00000018927	Ccl6	64.5179	22.0126	238.169	95.1487	104.02	435.931	309.286	279.392	1799.79	0.000716499	0.00249125
ENSMUSG00000018931	Natd1	3.18839	1.9766	6.38638	5.3066	5.33034	6.16211	6.18629	4.66593	9.31956	2.02118e-06	1.41789e-05
ENSMUSG00000018932	Map2k3	9.31501	4.06166	13.4871	13.5363	14.9356	17.2586	17.3834	17.0176	28.0571	0.000147114	0.000629539
ENSMUSG00000018965	Ywhah	12.944	7.33625	28.9218	30.66	29.1469	39.9002	39.648	27.9544	42.3376	4.19626e-09	5.79121e-08
ENSMUSG00000018973	Hoxb1	0.774836	1.18431	0	0	0	0	0	0	0	0.00955453	0.0226748
ENSMUSG00000018974	Sart3	2.9963	2.63527	5.68104	5.4437	6.35873	5.32014	5.99035	4.77298	5.13343	1.49556e-09	2.28772e-08
ENSMUSG00000018983	E2f2	3.7435	2.07526	7.48502	8.71296	8.86144	8.9401	10.909	9.16648	9.69359	1.20261e-10	2.43149e-09
ENSMUSG00000018999	Slc35b4	2.41453	2.60229	4.68039	4.28364	3.76817	4.42021	4.44029	4.20609	4.65286	3.26974e-07	2.80036e-06
ENSMUSG00000019039	Dalrd3	6.08686	3.12081	12.3651	11.8111	12.5466	13.0684	13.6844	10.6219	18.2467	1.57523e-08	1.87102e-07
ENSMUSG00000019055	Plod1	2.86949	3.76546	6.21378	4.99079	5.86318	7.81189	8.84963	4.79643	6.90799	0.00352149	0.00980546
ENSMUSG00000019066	Rab3d	8.86901	3.96676	12.1798	11.4495	11.5904	14.4155	17.0496	18.5548	21.006	0.00247835	0.00728046
ENSMUSG00000019082	Slc25a22	1.34328	1.20773	2.5398	2.12465	2.46533	3.07843	3.01623	2.27266	1.91165	5.76753e-05	0.000278322
ENSMUSG00000019087	Atp6ap1	22.4685	11.3358	41.92	40.0676	35.7732	54.8903	60.1967	50.4959	61.2771	6.82292e-06	4.17949e-05
ENSMUSG00000019088	Dnase1l1	4.77707	2.4566	9.02548	7.72595	9.11297	11.8412	9.98075	13.5715	19.4724	2.34719e-06	1.62279e-05
ENSMUSG00000019122	Ccl9	2.9854	3.51737	42.3601	16.0457	24.2093	62.9206	55.5619	38.2293	144.678	4.01171e-15	2.28721e-13
ENSMUSG00000019132	BC005537	22.6493	12.1004	56.8094	52.6942	56.7522	65.3255	63.3231	57.5632	63.2291	1.8721e-10	3.60556e-09
ENSMUSG00000019139	Isyna1	4.85905	3.44607	22.2505	18.574	22.268	29.9597	32.3046	19.5272	48.3246	1.17427e-18	1.45667e-16
ENSMUSG00000019143	Hars2	3.71779	3.65304	6.33862	5.4981	7.01661	5.93846	5.92493	6.01376	7.70403	2.42702e-06	1.67207e-05
ENSMUSG00000019146	Cacng2	1.04833	1.57606	0	0	0	0	0	0	0	6.095e-12	1.68395e-10
ENSMUSG00000019158	Tmem160	6.21993	1.96695	12.1978	10.2775	15.3174	15.3927	18.6676	19.4638	68.3941	5.43601e-06	3.42345e-05
ENSMUSG00000019173	Rab5c	27.5361	13.0618	40.2869	37.5404	35.873	56.1395	61.9536	58.3869	99.221	0.00107479	0.00354843
ENSMUSG00000019178	Styxl1	2.56795	2.53491	0.640541	1.53086	0.758718	0.524649	0.70909	0.742835	1.36722	0.00562743	0.0145276
ENSMUSG00000019179	Mdh2	6.9119	4.1852	13.8824	14.3084	15.8616	20.8327	21.8343	18.8912	38.8157	2.23971e-11	5.41013e-10
ENSMUSG00000019188	H13	4.09299	3.1117	6.90609	6.94237	7.66611	7.85863	7.50171	6.36393	9.61867	1.05736e-08	1.31222e-07
ENSMUSG00000019189	Rnf145	8.20933	4.92612	17.1601	17.2735	17.5129	19.1915	20.3593	16.9955	23.4974	3.01552e-10	5.54005e-09
ENSMUSG00000019210	Atp6v1e1	11.7963	6.86698	15.9358	14.0854	16.8858	26.6717	24.2773	22.8505	54.3269	0.00129253	0.00415883
ENSMUSG00000019214	Chtf18	0.826292	1.54712	0.370994	0.431599	0.177869	0.598534	0.419823	0.389266	0.668698	0.000193845	0.000799879
ENSMUSG00000019230	Lhx9	1.21683	1.55498	0	0	0.0050518	0	0.0044066	0	0	9.39987e-15	4.95854e-13
ENSMUSG00000019232	Etnppl	0.916902	1.87444	0.0105558	0.0572631	0.0174153	0.0255449	0.0050637	0.0284179	0.052072	3.12055e-15	1.81274e-13
ENSMUSG00000019235	Rps6kl1	1.02854	2.49484	0.556015	0.487478	0.611555	0.468451	0.464299	0.687458	0.698408	9.33384e-05	0.000424082
ENSMUSG00000019254	Ppp1r12c	7.38835	5.39838	15.3324	14.8366	20.055	13.4631	17.4093	16.7666	16.5778	3.28045e-10	5.99095e-09
ENSMUSG00000019256	Ahr	12.9525	6.59914	23.5754	21.2781	15.9224	18.5266	20.3106	21.456	19.7553	0.000279547	0.00109601
ENSMUSG00000019261	Map1s	1.64105	1.25414	4.15087	3.33254	4.30048	4.00212	5.01741	3.56179	4.24114	2.59853e-10	4.83797e-09
ENSMUSG00000019295	Tmem129	3.72338	2.23089	9.02572	7.65761	6.97023	9.45386	9.25162	9.29111	12.5689	1.81968e-10	3.51406e-09
ENSMUSG00000019297	Nop9	3.18966	1.90441	5.70321	3.97275	5.20007	6.5204	7.45346	5.75851	11.2083	0.000234026	0.000940409
ENSMUSG00000019302	Atp6v0a1	13.5771	5.7841	22.4948	17.877	18.0332	22.5281	25.4425	22.3042	19.8753	0.0014295	0.00453414
ENSMUSG00000019303	Psmc3ip	1.71885	1.43302	0.431743	0.591444	0.896975	1.04481	0.529282	0.723222	0.680352	0.0233392	0.0473923
ENSMUSG00000019312	Grb7	5.59998	2.32264	14.125	11.7079	13.5405	16.0814	18.7486	16.2294	29.3418	4.12946e-09	5.70635e-08
ENSMUSG00000019326	Aoc3	1.08607	2.19248	0.396333	0.893516	0.705779	0.255765	0.407408	0.436958	0.48878	0.00573253	0.0147511
ENSMUSG00000019338	Zfp687	2.91143	2.11558	5.41412	6.33007	5.95493	5.92166	6.87431	5.83817	6.08068	2.17896e-11	5.27226e-10
ENSMUSG00000019359	Gdpd2	0.883446	0.879275	1.98682	3.78867	3.03859	2.06977	2.79574	2.41462	2.33358	6.76969e-08	6.90852e-07
ENSMUSG00000019368	Sec14l4	14.8815	7.26372	24.4104	23.6079	25.2119	22.2491	26.2032	32.8449	28.7779	7.9226e-05	0.000367211
ENSMUSG00000019370	Calm3	32.9843	18.1591	41.4284	46.3469	55.6024	63.1502	66.2854	76.6867	68.4258	0.000679196	0.00237788
ENSMUSG00000019428	Fkbp8	13.8621	7.38215	21.9426	20.3321	24.0497	26.3943	30.2248	30.182	52.0319	3.26461e-05	0.000168941
ENSMUSG00000019429	Ffar3	0.614558	1.17416	0.0235836	0	0.0259393	0	0.0226264	0	0.0290846	0.00259701	0.00757064
ENSMUSG00000019432	Ddx39b	10.6883	5.27978	14.4662	16.3717	16.3803	16.6588	17.7166	15.9753	19.4042	0.000141065	0.000606304
ENSMUSG00000019461	Plscr3	6.61769	2.75861	10.1258	12.4739	12.3409	9.74809	12.6652	8.71136	10.0619	3.82584e-05	0.000193745
ENSMUSG00000019470	Xab2	4.79024	3.39826	6.67354	6.27934	6.71568	7.19875	8.72445	9.34144	11.3524	0.000465524	0.00170831
ENSMUSG00000019471	Cdc37	4.21808	2.40224	4.72567	5.34342	5.95864	6.02712	6.45874	8.4414	11.1703	0.00767999	0.0189219
ENSMUSG00000019478	Rab4a	3.39537	3.13029	1.73729	1.93385	1.93813	2.47449	2.19063	2.37862	2.38739	0.00207625	0.00624326
ENSMUSG00000019489	Cd70	1.12462	2.40652	0	0	0	0.150393	0.14906	0.111539	0.510949	6.39944e-05	0.000304134
ENSMUSG00000019494	Cops6	6.00035	2.52211	12.7623	13.5928	11.3019	16.9845	19.253	18.9319	49.0705	3.96404e-08	4.28401e-07
ENSMUSG00000019518	Ap4m1	1.53671	2.21381	3.06649	2.61541	2.93443	2.73214	2.8562	3.31096	3.23005	0.00178732	0.00549066
ENSMUSG00000019528	Gyg	21.7746	6.85391	36.7228	49.6154	33.741	44.5875	44.9954	48.2599	153.188	0.00014267	0.000612591
ENSMUSG00000019558	Slc6a8	3.34425	2.41688	9.13132	9.11378	9.39904	12.5821	13.6831	10.4731	13.5837	1.60914e-18	1.93432e-16
ENSMUSG00000019578	Ubxn6	0.649609	0.611018	1.21192	1.0743	1.01239	1.3736	1.52333	1.73459	3.5757	0.00201387	0.00608545
ENSMUSG00000019579	Mydgf	7.58567	3.90823	11.2057	12.0009	14.4403	19.5665	17.9998	20.8161	53.2934	9.27012e-06	5.52447e-05
ENSMUSG00000019590	Cyb561	9.90221	6.10161	28.434	34.9447	37.6946	39.0906	45.0545	34.476	46.4167	3.39356e-17	3.14142e-15
ENSMUSG00000019659	Ccdc12	4.6046	3.97564	6.15081	5.50794	6.85423	6.42401	6.07201	5.38603	12.4962	0.00547661	0.0142107
ENSMUSG00000019699	Akt3	15.8007	12.8239	21.9477	26.197	22.268	16.1873	22.6409	31.6626	18.2826	0.00938106	0.0223407
ENSMUSG00000019715	Gle1	4.41808	4.49399	5.63791	5.70214	6.33502	5.95675	6.32321	7.13586	10.0187	0.00548	0.014216
ENSMUSG00000019726	Lyst	8.03256	5.47968	17.1712	14.5394	14.73	16.2904	16.7187	16.1053	17.9761	2.98148e-09	4.25382e-08
ENSMUSG00000019731	Slc35e1	7.32971	4.95401	14.3793	13.0088	13.1868	14.9767	19.5798	15.495	21.932	4.34203e-08	4.64124e-07
ENSMUSG00000019732	Calr3	1.88228	2.65569	0.333379	0.613799	0.36668	0.494822	0.383819	0.574407	0.301504	1.01068e-05	5.97262e-05
ENSMUSG00000019734	Tmc4	5.35414	3.04349	12.5622	13.3451	14.5902	20.6318	16.8029	12.0686	18.0556	2.6396e-09	3.80769e-08
ENSMUSG00000019738	Polr2i	4.92216	2.74662	2.0148	2.02274	1.78076	2.82099	2.69243	3.06078	10.7821	0.00118565	0.00385997
ENSMUSG00000019761	Krt10	1.97091	1.84855	1.19638	0.93588	0.862133	1.3378	1.42489	1.35498	2.8237	0.0042568	0.0115039
ENSMUSG00000019767	Ccdc170	5.69357	5.00007	6.5662	9.02843	8.25925	7.52486	5.01991	4.53232	2.58109	0.0236864	0.0479036
ENSMUSG00000019768	Esr1	1.28928	1.76932	0.363889	0.340023	0.301934	0.571622	0.532868	0.398734	0.783376	4.12734e-20	6.24392e-18
ENSMUSG00000019772	Vip	0.751532	1.91448	0	0.0126425	0.0140981	0.0372226	0.0122976	0.027606	0.0158076	9.01952e-08	8.91903e-07
ENSMUSG00000019775	Rgs17	0.912924	1.88375	0.331065	0.414652	0.346795	0.274688	0.398297	0.198062	0.272192	1.02647e-06	7.75799e-06
ENSMUSG00000019777	Hdac2	8.36025	6.04949	9.88299	11.0264	10.4092	10.1422	10.763	12.7523	13.5946	0.00369608	0.0102215
ENSMUSG00000019785	Clvs2	0.808785	2.05368	0	0	0	0	0	0	0	0.0173982	0.0373706
ENSMUSG00000019787	Trdn	1.10367	2.66193	0.093255	0.032193	0.0410281	0.0135406	0.0536821	0.100423	0.0575036	1.30845e-14	6.72903e-13
ENSMUSG00000019789	Hey2	1.31948	1.95375	0.949402	0.496303	0.43858	0.358416	0.546522	0.357832	0.573719	0.00153711	0.00482322
ENSMUSG00000019790	Stxbp5	3.26864	3.33066	4.70574	4.0762	4.014	3.98255	4.61104	3.99822	4.24995	0.00929992	0.0221695
ENSMUSG00000019791	Hint3	2.53933	2.77983	4.65373	4.99534	4.53634	5.59848	5.80659	6.12604	11.9072	1.06972e-08	1.32583e-07
ENSMUSG00000019794	Katna1	4.61602	4.74757	7.27098	6.83846	6.90475	7.46134	6.99495	6.84578	11.123	0.000354272	0.00134714
ENSMUSG00000019795	Pcmt1	7.32577	5.2458	11.7195	13.346	13.2967	13.751	14.4095	16.6512	20.0839	2.62864e-08	2.96561e-07
ENSMUSG00000019797	1700021F05Rik	2.14952	2.65633	1.05303	1.58911	1.30879	0.86643	1.09112	0.918517	1.12983	0.00115125	0.00376492
ENSMUSG00000019802	Sec63	10.798	8.71341	17.3342	21.0326	17.8813	18.3263	20.0683	18.9178	15.5145	1.07999e-08	1.33511e-07
ENSMUSG00000019804	Snx3	18.9654	8.6042	33.3294	34.1521	38.1183	38.5361	52.0807	33.7312	54.4625	1.1e-05	6.44473e-05
ENSMUSG00000019806	Aig1	3.76878	2.86448	5.41045	5.86029	5.73706	6.40776	6.51019	5.57611	8.98239	1.764e-06	1.25403e-05
ENSMUSG00000019810	Fuca2	5.60996	3.38286	7.99786	8.3283	7.96379	12.6474	13.0174	12.4083	16.0695	2.4201e-05	0.000129537
ENSMUSG00000019813	Cep57l1	1.92591	2.34999	0.909235	0.808593	0.680367	0.800779	0.77223	0.658099	0.992644	1.24561e-09	1.95469e-08
ENSMUSG00000019815	Zc2hc1b	1.63687	3.00228	0.0376889	0.148694	0.0829072	0.0729653	0.216956	0.0405858	0.0929601	8.9113e-05	0.000406902
ENSMUSG00000019818	Cd164	40.6101	14.5743	88.4078	84.2118	73.8778	107.817	102.611	107.056	119.002	1.89464e-05	0.000104477
ENSMUSG00000019822	Smpd2	2.07697	1.61968	3.25972	3.0515	3.89663	3.73167	4.22296	3.99372	4.65798	2.08603e-05	0.000113806
ENSMUSG00000019823	Mical1	2.89701	2.36956	4.9036	4.0684	4.56061	5.59827	6.3512	7.44708	8.42189	6.14125e-05	0.000293461
ENSMUSG00000019828	Grm1	1.15147	1.74106	0.0114033	0.0112473	0.00627116	0	0.00547023	0.00613988	0	1.49996e-19	2.09629e-17
ENSMUSG00000019831	Wasf1	1.09491	2.38351	0.275021	0.31647	0.352907	0.251429	0.205224	0.230347	0.546442	4.06577e-06	2.64288e-05
ENSMUSG00000019832	Rab32	5.38443	2.90831	12.7518	9.59859	8.16109	18.5877	15.436	15.3983	29.7282	4.40428e-06	2.83339e-05
ENSMUSG00000019838	Slc16a10	2.49734	2.69558	4.78386	3.89988	3.9903	4.04545	5.08451	5.29201	5.49032	0.000148184	0.000633674
ENSMUSG00000019845	Tube1	0.712796	1.29261	0.317115	0.279854	0.171336	0.317736	0.277556	0.317525	0.315611	5.70693e-07	4.61323e-06
ENSMUSG00000019849	Prep	6.59119	4.13037	6.77244	8.43831	7.54544	7.98805	8.25399	9.00243	6.97488	0.0199224	0.0417447
ENSMUSG00000019850	Tnfaip3	2.72573	2.24333	13.1675	8.49958	9.61095	13.5464	10.5778	8.44148	15.9635	1.37832e-14	7.04629e-13
ENSMUSG00000019851	Perp	9.94471	4.74541	12.7333	17.4727	14.4967	17.5156	18.7106	27.7128	23.9409	0.00138612	0.00441411
ENSMUSG00000019852	Arfgef3	5.32604	3.68315	11.6051	10.4552	9.87923	17.5426	17.3354	11.6372	12.7518	6.26408e-07	5.02211e-06
ENSMUSG00000019853	Hebp2	1.03608	1.50996	0.110957	0.328319	0.158652	0.171849	0.15968	0.179228	0.232625	7.62592e-06	4.6253e-05
ENSMUSG00000019854	Reps1	6.50121	4.99445	8.11931	7.90007	8.32694	6.77461	7.90258	6.76854	7.71286	0.00188308	0.00574099
ENSMUSG00000019856	Fam184a	4.44535	4.58363	3.20059	3.25298	3.42201	2.90157	3.08628	2.96548	2.21401	0.00086999	0.00295111
ENSMUSG00000019861	Gopc	2.97266	2.32463	4.91055	4.74136	4.50381	4.90362	5.05869	4.94947	3.84755	4.00132e-09	5.54352e-08
ENSMUSG00000019865	Nmbr	1.08539	2.73508	0.0135087	0.013324	0.0297161	0.0653817	0.0259209	0.029094	0	1.29543e-10	2.60091e-09
ENSMUSG00000019866	Crybg1	3.12078	2.40423	3.70289	3.85802	4.00903	4.71747	4.381	4.40561	4.94538	0.00180775	0.00554749
ENSMUSG00000019867	Gje1	1.34362	1.95588	0	0	0.0324066	0	0	0	0	0.00259241	0.00756006
ENSMUSG00000019868	Vta1	4.35178	3.26181	8.20865	9.29376	7.35428	9.96039	9.15111	10.6449	19.2962	2.96835e-08	3.30161e-07
ENSMUSG00000019873	Reep3	10.2639	6.10769	14.0534	15.7073	12.5369	15.7869	16.5045	13.3049	13.869	0.00108215	0.0035689
ENSMUSG00000019874	Fabp7	1.36358	2.66312	0.104654	0.0344078	0	0.472757	0.100407	0	0.21511	0.0015598	0.00488374
ENSMUSG00000019876	Pkib	1.3241	1.93798	1.01255	0.867486	0.792589	1.0803	0.836726	0.867525	0.970728	0.000149792	0.000639411
ENSMUSG00000019877	Serinc1	29.2721	16.8904	42.3275	39.7861	40.5673	51.7426	59.8462	79.81	67.3105	0.00319639	0.00901949
ENSMUSG00000019878	Hsf2	2.66158	2.07926	3.4863	3.42968	3.34025	3.69989	3.54951	3.63207	2.84394	0.000248866	0.000991801
ENSMUSG00000019880	Rspo3	0.67419	1.87359	0.338688	0.347976	0.248346	0.286867	0.230167	0.0911802	0.748359	0.00292461	0.00838874
ENSMUSG00000019888	Mgat4c	1.17802	1.96301	0	0	0	0	0	0	0	0.0111324	0.0258404
ENSMUSG00000019890	Nts	1.21401	2.55142	0.559052	0.241241	0.42274	1.21761	0.536363	0.790155	2.97327	0.0019923	0.00603085
ENSMUSG00000019893	Ros1	3.42191	3.75983	0.319643	0.835195	0.752487	0.727392	0.457315	1.31042	1.82578	2.48576e-08	2.82246e-07
ENSMUSG00000019900	Rfx6	1.39324	2.59873	0	0	0	0	0	0	0	0.0219591	0.0451141
ENSMUSG00000019905	Gprc6a	1.8879	3.49308	1.15917	0.421222	0.771683	0.487214	0.68776	0.640557	1.35431	0.000182143	0.000757522
ENSMUSG00000019906	Lin7a	0.800787	1.52997	0.0395101	0.01299	0.0434568	0.0382456	0.0379066	0	0.0324841	1.81084e-06	1.28393e-05
ENSMUSG00000019907	Ppp1r12a	17.9468	13.3546	23.0427	24.1488	20.7217	20.4631	21.4867	22.4718	13.9875	0.00213687	0.00640174
ENSMUSG00000019909	Fam162b	4.69068	3.36072	1.95755	1.13184	1.18791	1.37217	1.42477	1.4538	3.16338	0.00751197	0.01856
ENSMUSG00000019913	Sim1	0.955608	1.59492	0.0101162	0	0.00556337	0.00489623	0.00485283	0.0108938	0	3.25463e-16	2.36249e-14
ENSMUSG00000019916	P4ha1	14.2477	12.7707	29.1802	26.9935	28.1779	30.4523	39.7821	23.2734	29.2547	4.42563e-06	2.84543e-05
ENSMUSG00000019920	Lims1	28.0923	17.0746	50.5245	55.3737	45.1082	50.7285	56.6941	59.7557	65.5642	1.24686e-06	9.21395e-06
ENSMUSG00000019923	Zwint	6.42819	5.19009	7.25784	8.6621	8.70754	8.97709	9.12397	12.073	11.0369	0.0123535	0.0281741
ENSMUSG00000019932	Kera	0.913705	1.71397	0	0	0	0	0	0	0	0.00115994	0.0037877
ENSMUSG00000019933	Mrln	2.00621	4.66095	0.480405	0.473837	0.406456	0.250401	0.141818	0.159179	0.182296	6.52258e-05	0.000309246
ENSMUSG00000019935	Slc17a8	1.06329	2.45313	0.0369543	0.036449	0.0406456	0.0447144	0.0531817	0.0198974	0.0683611	3.40818e-15	1.96919e-13
ENSMUSG00000019936	Epyc	0.961351	1.29984	0	0	0	0	0.0163359	0	0	0.000104662	0.000467343
ENSMUSG00000019943	Atp2b1	13.0236	9.0067	16.8544	16.0672	17.52	15.9045	18.5044	17.9	11.8135	0.00187241	0.00571334
ENSMUSG00000019945	Cabcoco1	4.50205	3.55529	1.24391	1.9426	1.6342	2.4751	1.49179	1.78603	2.51416	0.000587382	0.00209564
ENSMUSG00000019947	Arid5b	10.6083	8.66107	17.1043	25.404	20.2241	23.2199	23.1846	15.7631	14.0965	1.12161e-05	6.55887e-05
ENSMUSG00000019951	Uhrf1bp1l	12.0174	6.01821	19.6569	19.8492	18.4992	22.4421	22.592	23.6035	25.9948	4.14291e-05	0.000207967
ENSMUSG00000019960	Dusp6	19.5312	12.015	29.5441	48.3105	29.8306	34.232	41.7695	33.884	44.7802	4.23043e-05	0.000211989
ENSMUSG00000019961	Tmpo	7.904	5.19824	14.5631	12.3226	11.6699	12.3853	12.5722	13.7312	11.0117	3.82057e-06	2.50162e-05
ENSMUSG00000019966	Kitl	32.1357	19.5641	38.383	43.9048	45.5601	29.2495	35.2682	28.7101	20.5429	0.00261777	0.00762189
ENSMUSG00000019970	Sgk1	16.1073	15.5273	39.675	39.5799	50.7204	65.61	65.5575	39.7269	71.9847	2.62099e-08	2.95806e-07
ENSMUSG00000019977	Hbs1l	5.80584	4.59248	8.06398	7.98215	8.59999	7.52686	8.18611	7.63617	10.3449	4.55597e-06	2.92131e-05
ENSMUSG00000019979	Apaf1	4.46824	4.53699	9.03226	7.36045	7.50665	7.96238	8.56838	7.89565	8.33347	1.89677e-08	2.22107e-07
ENSMUSG00000019984	Med23	5.19312	4.84468	7.21337	6.21495	6.59367	6.88159	7.44576	7.19945	8.61467	0.00192628	0.00585652
ENSMUSG00000019987	Arg1	3.0601	2.92328	1.27217	1.15825	1.24856	1.00411	2.77907	1.30672	2.63094	0.00293064	0.00840156
ENSMUSG00000019988	Nedd1	4.9071	3.32561	6.10762	6.47617	5.90876	6.30422	6.22789	7.59864	6.45434	0.00322978	0.0091051
ENSMUSG00000019989	Enpp3	1.87277	3.10301	0.144943	0.278774	0.191305	0.18941	0.146013	0.515076	0.29494	1.37028e-11	3.47666e-10
ENSMUSG00000019990	Pde7b	3.64497	2.58206	4.47484	4.11641	4.23963	4.61995	6.08852	4.99992	5.33712	0.0194407	0.0408845
ENSMUSG00000019992	Mtfr2	1.15048	1.89373	0.672429	0.663235	0.829246	0.78898	0.918834	0.614401	1.25648	0.0193194	0.0407117
ENSMUSG00000019997	Ctgf	12.6103	15.7332	23.853	44.0621	44.609	32.5762	42.4358	40.9014	34.0408	9.96555e-07	7.55756e-06
ENSMUSG00000019998	Stx7	14.7131	10.3544	20.0531	22.1828	18.0031	29.8766	29.0226	31.5991	34.9018	0.000299733	0.00116638
ENSMUSG00000020000	Moxd1	1.53972	3.07754	0.0272708	0.0806938	0.0299949	0.026398	0.0523281	0.029367	0.100896	2.37379e-13	9.27221e-12
ENSMUSG00000020003	Pex7	2.67039	2.35799	3.47997	3.93747	3.90295	4.26223	4.05492	4.40375	5.68817	1.61244e-05	9.05748e-05
ENSMUSG00000020007	Il20ra	1.05301	1.31144	0.0179596	0.0177141	0.0197536	0.0695394	0.155077	0.270762	0.0885954	1.10995e-06	8.32946e-06
ENSMUSG00000020009	Ifngr1	23.4488	17.234	44.6782	44.9888	38.6626	41.7805	45.657	56.3427	58.953	1.89903e-07	1.72674e-06
ENSMUSG00000020010	Vnn3	4.33988	4.39559	7.12721	8.45471	7.81266	15.523	7.94682	6.56009	11.8186	0.015628	0.0342171
ENSMUSG00000020015	Cdk17	9.51276	7.11578	15.0856	15.8943	14.5803	15.4052	14.5968	12.1358	13.0698	1.27376e-06	9.39816e-06
ENSMUSG00000020017	Hal	1.14335	2.19098	0.149309	0.0697582	0.18151	0.152137	0.12817	0.220022	0.135679	3.27064e-12	9.61645e-11
ENSMUSG00000020020	Usp44	1.15078	2.15379	0.118965	0.192008	0.178429	0.0314066	0.0415043	0.0349388	0.0666882	4.65619e-09	6.35062e-08
ENSMUSG00000020021	Fgd6	6.0325	4.8122	10.9266	7.99029	8.75895	9.05058	9.54909	7.54424	9.54041	0.000142921	0.000613425
ENSMUSG00000020022	Ndufa12	9.83746	7.65647	1.91766	2.96052	2.50661	3.71258	2.37312	2.36435	5.10697	8.18749e-10	1.34928e-08
ENSMUSG00000020023	Tmcc3	9.18733	7.08195	10.9366	14.6833	15.6699	10.6042	13.5341	11.9741	7.06707	0.000446337	0.00164703
ENSMUSG00000020027	Socs2	10.2333	6.65134	15.2536	17.7301	17.0642	16.2757	17.5624	15.1353	20.3125	2.64948e-06	1.80883e-05
ENSMUSG00000020029	Nudt4	26.992	10.8664	55.3701	68.6415	55.7164	82.3695	81.3787	75.1617	77.5668	6.04183e-07	4.85568e-06
ENSMUSG00000020034	Tcp11l2	8.34555	6.35688	24.4666	19.5533	20.2003	22.5663	23.9725	24.476	27.2641	3.79391e-18	4.19817e-16
ENSMUSG00000020037	Rfx4	1.78401	3.06382	0.036923	0.0819407	0.0406112	0.0536119	0.0177122	0.0198805	0.0683032	1.21588e-20	1.99762e-18
ENSMUSG00000020038	Cry1	3.74236	3.77004	9.2826	10.8426	12.2346	10.8054	15.0686	6.53754	13.2994	1.36864e-06	1.00158e-05
ENSMUSG00000020044	Timp3	26.3476	25.9826	59.4443	70.1602	64.9286	66.5291	88.5271	78.3937	35.823	1.55445e-12	4.9647e-11
ENSMUSG00000020048	Hsp90b1	46.7359	24.0507	68.8807	75.0218	90.2733	107.002	94.2873	73.0687	72.1167	0.00023437	0.000941439
ENSMUSG00000020051	Pah	4.21623	3.814	0	0	0	0	0.0380157	0.085339	0.0488663	2.81314e-14	1.35298e-12
ENSMUSG00000020052	Ascl1	0.877848	1.45843	0.228488	0.416056	0.541286	0.357283	0.421567	0.18927	0.15173	0.0239655	0.0483183
ENSMUSG00000020053	Igf1	3.20297	2.58664	6.34013	6.22304	5.2204	6.26508	5.24643	6.13049	6.80362	2.0889e-09	3.0804e-08
ENSMUSG00000020057	Dram1	77.2472	25.7148	110.282	109.636	86.788	137.777	142.889	156.171	185.51	0.0114858	0.0265141
ENSMUSG00000020061	Mybpc1	2.4055	2.84546	0	0.00950073	0	0.00932415	0.0092415	0	0	2.97404e-14	1.42079e-12
ENSMUSG00000020062	Slc5a8	0.905899	2.17197	0.408985	0.274307	0.350874	1.01349	0.400235	0.255445	0.141227	0.000333715	0.00127891
ENSMUSG00000020063	Sirt1	8.56163	6.54307	10.8381	9.6411	10.3643	9.8974	10.6258	12.0852	10.7131	0.00849969	0.0205718
ENSMUSG00000020064	Herc4	8.06014	5.737	12.2491	11.4065	11.2253	11.3783	11.5171	10.9742	12.0566	7.34534e-06	4.46898e-05
ENSMUSG00000020067	Mypn	1.28513	2.16319	0.0374558	0.0369436	0.0494367	0.0145028	0.0143743	0.0564687	0.00923852	3.75244e-18	4.17374e-16
ENSMUSG00000020069	Hnrnph3	5.67978	2.57225	11.4032	11.0289	10.396	8.41262	8.98863	7.70459	5.87097	1.42904e-07	1.34337e-06
ENSMUSG00000020072	Pbld2	2.32914	2.91804	0.808821	0.936503	0.986311	1.19142	0.894082	1.23075	2.14676	8.73939e-07	6.73085e-06
ENSMUSG00000020074	Ccar1	5.89927	5.53616	9.92097	9.66723	9.44523	8.93205	8.45282	7.87817	5.89606	2.02958e-10	3.88281e-09
ENSMUSG00000020075	Ddx21	8.52366	4.89253	12.4661	14.464	15.6661	16.4863	17.0917	13.8506	16.288	7.51354e-06	4.56293e-05
ENSMUSG00000020076	Ddx50	6.93674	4.3439	8.5843	10.675	10.3935	9.21387	8.83481	10.264	10.5866	0.000241668	0.000967233
ENSMUSG00000020077	Srgn	23.7164	12.984	10.7228	8.44136	11.9468	12.7439	15.2219	10.6917	30.4396	0.00280953	0.00810185
ENSMUSG00000020078	Vps26a	19.1704	11.5383	22.3976	24.1968	21.4319	28.1157	27.2082	30.4897	34.0151	0.00828068	0.0201459
ENSMUSG00000020081	Tacr2	0.922607	1.15378	0.0193118	0.0571432	0.127445	0.0934686	0.018528	0.145573	0.214347	0.000967908	0.00323827
ENSMUSG00000020085	Aifm2	2.27484	2.24776	4.01036	3.3815	3.85231	5.96129	5.55313	4.97951	7.26863	8.01767e-05	0.000371018
ENSMUSG00000020087	Tysnd1	2.81677	2.27929	9.4041	7.54459	11.3505	10.1372	14.403	10.0242	12.7268	9.77116e-12	2.57878e-10
ENSMUSG00000020088	Sar1a	18.1284	9.52	43.8042	47.8053	44.7302	49.5465	54.3872	56.0103	71.8374	2.3912e-11	5.75666e-10
ENSMUSG00000020090	Npffr1	0.789336	0.416024	0.0250681	0.0123627	0.0137861	0.0485317	0.0120254	0.0134975	0	0.000313045	0.00121146
ENSMUSG00000020091	Eif4ebp2	11.5419	6.25583	39.5425	37.3733	41.0876	37.1531	48.4039	35.1372	26.3122	5.05739e-15	2.83089e-13
ENSMUSG00000020092	Pald1	9.12478	7.24472	12.2212	12.718	16.3715	13.068	14.8802	13.0053	15.4039	8.01158e-05	0.000370776
ENSMUSG00000020096	Tbata	1.99066	2.0881	0.629106	1.17009	0.672177	0.43498	0.482859	0.309697	0.199504	0.00464788	0.012372
ENSMUSG00000020097	Sgpl1	7.66115	4.00536	21.9201	18.0777	18.1057	31.6561	31.5458	24.0637	32.2332	5.37424e-10	9.26711e-09
ENSMUSG00000020099	Unc5b	1.70986	1.5727	4.72433	3.35391	4.1386	4.68105	5.02062	2.97144	3.14518	1.11662e-06	8.3722e-06
ENSMUSG00000020100	Slc29a3	2.43469	2.03433	5.07516	3.22905	3.41175	5.96908	6.38229	4.63622	5.8626	0.00167137	0.00518141
ENSMUSG00000020101	Vsir	7.64872	4.35879	14.1672	12.3351	12.3587	12.8551	14.3932	11.4913	12.5273	2.25729e-06	1.5687e-05
ENSMUSG00000020105	Lrig3	2.42774	2.47958	1.92771	1.63341	1.74104	1.42606	1.60388	1.89024	1.81685	0.00880769	0.0212004
ENSMUSG00000020107	Anapc16	3.35008	4.61731	7.78488	8.20616	8.75867	7.57889	9.23136	10.1982	20.2133	6.03588e-08	6.23805e-07
ENSMUSG00000020108	Ddit4	2.69781	4.70079	20.5483	32.2267	30.3895	20.6362	28.606	18.8901	42.072	1.94508e-21	3.7885e-19
ENSMUSG00000020109	Dnajb12	5.73386	3.78055	8.93089	8.85984	8.68409	11.1634	11.9834	10.2167	9.97651	1.88539e-06	1.33131e-05
ENSMUSG00000020111	Micu1	5.05563	3.58938	7.06933	7.01925	7.91053	8.07273	8.51315	8.39077	9.50452	7.2382e-06	4.40753e-05
ENSMUSG00000020114	Cand1	8.64554	6.13093	17.7044	18.2548	19.7713	20.2238	22.4575	20.7902	26.7568	1.9923e-13	7.93328e-12
ENSMUSG00000020115	Tbk1	9.08182	7.03315	17.7101	15.8839	16.5352	18.3308	17.3872	18.8312	23.9041	2.24546e-12	6.91387e-11
ENSMUSG00000020116	Pno1	6.67319	3.37181	7.41582	9.04283	8.82698	12.3902	12.5728	9.84555	21.5485	0.00619162	0.0157694
ENSMUSG00000020120	Plek	14.5438	6.25916	27.1396	19.3189	24.3123	55.6282	43.2352	37.7672	64.4226	0.000567707	0.0020359
ENSMUSG00000020124	Usp15	4.94031	3.81914	7.37669	7.39243	7.05312	7.08466	7.0143	7.19403	5.8284	4.08315e-07	3.42211e-06
ENSMUSG00000020125	Elane	1.44349	1.76506	0	0.0437091	0.0487417	0	0	0	0.163955	0.00633599	0.0160696
ENSMUSG00000020128	Vps54	12.9912	8.05046	18.4753	19.1155	18.2083	19.6364	18.889	19.9391	16.8095	6.95591e-05	0.000327626
ENSMUSG00000020130	Tbc1d15	10.6227	6.41983	18.0728	16.4832	15.5558	22.5169	20.3339	21.9967	26.5038	5.06794e-06	3.21284e-05
ENSMUSG00000020132	Rab21	11.4637	6.99729	31.7865	31.5649	29.887	34.3655	36.0752	34.8066	28.6522	7.62075e-17	6.41947e-15
ENSMUSG00000020133	2310011J03Rik	6.83352	2.54537	10.7362	9.7548	10.3544	12.7476	14.3091	14.2098	25.2092	0.000193459	0.000798643
ENSMUSG00000020134	Peli1	11.3869	6.38309	14.8459	17.9443	16.5191	15.556	17.5057	16.0157	12.277	0.0002121	0.000863259
ENSMUSG00000020135	Apc2	0.814221	0.949418	0.432929	0.33932	0.505935	0.295596	0.433902	0.420418	0.305093	0.00020406	0.000835434
ENSMUSG00000020137	Thap2	3.95603	3.24321	5.31619	5.66004	5.33719	6.54879	6.83236	5.39488	5.70861	0.000549356	0.00197767
ENSMUSG00000020140	Lgr5	1.07019	1.60754	0.127453	0.0377132	0.0700923	0.0616871	0.0366842	0.068625	0.062873	4.94385e-17	4.38779e-15
ENSMUSG00000020142	Slc1a4	3.81088	3.17045	8.11921	11.2509	11.5446	10.558	10.8906	8.3127	6.36946	4.92063e-12	1.38891e-10
ENSMUSG00000020149	Rab1a	25.848	12.5343	58.2753	64.1354	54.7035	77.2432	74.8846	60.5297	88.6428	4.22545e-08	4.53013e-07
ENSMUSG00000020151	Ptprr	1.08604	2.5876	0.316252	0.377215	0.266949	0.163744	0.254024	0.245521	0.344669	5.48698e-09	7.36245e-08
ENSMUSG00000020152	Actr2	33.3173	13.0439	76.9558	77.3746	71.7952	102.679	102.806	115.238	117.31	9.8191e-07	7.45964e-06
ENSMUSG00000020153	Ndufs7	8.4882	5.30751	14.1631	13.2184	13.484	18.4026	21.7705	22.1669	51.6175	1.93081e-06	1.35981e-05
ENSMUSG00000020156	Mum1	2.53161	2.02553	3.47215	2.79371	3.68011	2.91289	3.41603	3.52149	3.89797	0.00467811	0.0124386
ENSMUSG00000020159	Gabrp	22.5166	9.30041	23.6431	47.7221	36.4862	37.3857	37.364	43.3285	46.9298	0.00175594	0.0054066
ENSMUSG00000020166	Cnot2	12.6846	8.52217	15.919	16.8093	14.8027	15.8237	15.3345	17.7877	18.0753	0.00224199	0.00667126
ENSMUSG00000020167	Tcf3	5.57983	3.72677	8.07559	7.28366	8.03915	8.89356	10.9796	9.39388	8.44141	0.000178232	0.000743124
ENSMUSG00000020168	Olfr299	1.09936	1.61571	0	0	0	0	0	0	0	4.29534e-10	7.55899e-09
ENSMUSG00000020169	Best3	1.88063	2.82124	0.465088	0.822548	1.04073	0.496776	0.661626	0.587188	0.830692	0.000214358	0.000871296
ENSMUSG00000020170	Frs2	5.95418	5.42735	8.15588	8.38856	8.61964	8.22783	8.82929	8.69688	8.27534	1.2943e-06	9.52851e-06
ENSMUSG00000020173	Cobl	6.38498	3.73303	8.91187	10.8449	10.6857	12.2505	12.5632	11.4136	10.7594	1.05053e-05	6.1827e-05
ENSMUSG00000020176	Grb10	4.58411	4.60209	8.78933	7.83158	8.74383	6.52035	7.54885	7.26402	10.6383	7.11292e-11	1.51572e-09
ENSMUSG00000020177	9530003J23Rik	1.96459	3.17439	0.413572	0.305938	0.398023	0.475399	0.471185	0.167011	0.988204	8.56293e-06	5.13788e-05
ENSMUSG00000020181	Nav3	1.28898	2.17954	0.19499	0.147071	0.173466	0.169319	0.170569	0.26556	0.226327	8.46802e-27	3.71945e-24
ENSMUSG00000020182	Ddc	1.99533	3.01734	0.205274	0.433858	0.505314	0.331174	0.26259	0.610525	0.614806	1.11868e-08	1.37778e-07
ENSMUSG00000020184	Mdm2	9.74316	5.92266	16.1539	16.3476	16.8428	17.7129	16.3049	14.5225	17.4356	5.42377e-07	4.40835e-06
ENSMUSG00000020185	E2f7	1.19825	1.76721	0.35818	0.286445	0.388635	0.351402	0.311137	0.218917	0.262649	4.9909e-12	1.40782e-10
ENSMUSG00000020189	Osbpl8	10.8583	6.51238	21.0307	18.4328	17.6981	25.4134	26.087	20.3046	23.7797	4.45104e-06	2.86133e-05
ENSMUSG00000020190	Mknk2	15.7416	12.9042	35.8192	31.6827	35.8851	40.4969	49.1458	34.2773	48.057	3.09633e-10	5.67638e-09
ENSMUSG00000020191	Spata48	1.77613	1.55129	0.0233687	0.0460984	0.102812	0.135725	0.0224203	0	0.0576392	0.000199813	0.000820309
ENSMUSG00000020193	Zpbp	1.24831	1.70357	0.215567	0.313866	0.316132	0.457081	0.38409	0.342677	0.379784	1.53801e-09	2.34432e-08
ENSMUSG00000020196	Cabin1	5.40836	3.27562	8.17142	8.43843	8.82582	8.90688	8.55938	7.34645	8.79841	1.07223e-05	6.29664e-05
ENSMUSG00000020198	Ap3d1	8.79581	6.18622	12.6552	12.3664	12.1761	14.078	15.2439	13.0064	19.8664	5.56612e-05	0.00026957
ENSMUSG00000020205	Phlda1	3.43558	1.90354	9.51224	9.94784	9.76637	15.8122	12.3706	8.28416	17.7551	3.1756e-09	4.50688e-08
ENSMUSG00000020212	Mdm1	3.12883	2.91861	3.91988	4.22156	4.89406	3.27141	3.39488	2.80651	3.68446	0.00518877	0.0135784
ENSMUSG00000020213	Glipr1l1	1.79663	3.55376	0	0	0	0	0	0	0	0.00722133	0.0179626
ENSMUSG00000020214	Glipr1l2	2.08882	2.58455	0	0	0	0	0	0	0	1.16644e-06	8.6947e-06
ENSMUSG00000020216	Jsrp1	1.34971	1.95441	0	0.129062	0	0	0.0313851	0	0	0.0204879	0.0426906
ENSMUSG00000020218	Wif1	2.77017	3.93593	0.934287	1.39999	1.14618	1.13048	2.12026	1.0448	1.30732	0.000111488	0.000493826
ENSMUSG00000020219	Timm13	3.66064	1.05569	6.13856	6.49382	9.3055	10.6527	10.4667	8.22018	32.5175	2.2005e-05	0.000119354
ENSMUSG00000020220	Vps13d	6.83888	5.07165	13.5038	12.5048	12.9339	11.693	12.525	11.9655	12.138	5.46939e-11	1.2024e-09
ENSMUSG00000020224	Llph	5.38374	5.24258	3.01903	2.83971	3.3206	2.20632	3.08833	3.12191	5.1287	0.000385987	0.00144968
ENSMUSG00000020225	Tmbim4	6.714	4.43009	11.1845	10.6816	8.75243	14.2119	13.7779	13.0085	35.5043	2.00161e-05	0.000109729
ENSMUSG00000020226	Slc5a4b	1.5378	2.21487	0.0136184	0.0671608	0	0.0527301	0.0261313	0	0.0167949	2.19284e-08	2.52585e-07
ENSMUSG00000020227	Irak3	2.6275	2.48049	1.55397	1.47422	1.34387	1.77982	1.82095	1.60954	1.77015	0.000100948	0.00045311
ENSMUSG00000020229	Slc5a4a	2.48829	4.08498	0.0212195	0	0	0	0	0	0	1.12873e-09	1.79153e-08
ENSMUSG00000020230	Prmt2	4.45318	3.63871	8.58965	9.04465	10.7953	11.2486	14.2795	10.4582	15.8899	6.17732e-09	8.15653e-08
ENSMUSG00000020231	Dip2a	4.04592	3.18892	6.18393	6.26692	6.97679	6.13503	7.49641	6.34487	6.86046	7.05392e-07	5.56926e-06
ENSMUSG00000020232	Hmg20b	4.14978	1.97637	5.77444	6.06426	6.59494	7.21156	6.88193	7.05336	8.98282	7.44225e-05	0.000348133
ENSMUSG00000020235	Fzr1	2.84839	1.67696	4.85807	5.15581	4.809	6.19801	6.31087	6.19408	6.96182	1.80628e-08	2.12435e-07
ENSMUSG00000020238	Ncln	6.1489	3.5505	19.0658	16.0868	20.9426	24.0106	31.1991	22.9978	27.2379	3.93741e-14	1.82243e-12
ENSMUSG00000020241	Col6a2	7.68827	5.52795	8.39021	10.068	10.1961	6.99113	9.49683	10.665	7.3826	0.0215789	0.0445199
ENSMUSG00000020246	Hcfc2	5.12741	5.14554	9.64341	9.82521	9.9159	8.0727	9.24441	8.27005	9.65738	4.43941e-13	1.61944e-11
ENSMUSG00000020248	Nfyb	2.93347	2.05622	4.45697	5.52474	4.54255	5.07225	4.91172	5.89289	5.36925	3.64093e-06	2.39985e-05
ENSMUSG00000020250	Txnrd1	6.46789	4.1668	17.083	19.5808	19.5001	25.8767	27.4185	21.524	30.4784	2.71466e-16	2.01123e-14
ENSMUSG00000020255	D10Wsu102e	1.02935	1.6685	0.531716	0.43506	0.434144	0.49688	0.470738	0.384647	0.360178	8.01909e-11	1.68628e-09
ENSMUSG00000020256	Aldh1l2	1.28731	1.75541	0.412639	0.298082	0.230125	0.298168	0.351284	0.350478	0.415712	7.91168e-13	2.69216e-11
ENSMUSG00000020257	Wdr82	8.10887	5.27263	15.019	13.7691	13.6148	14.9244	16.2568	15.3366	22.8136	2.08598e-08	2.41959e-07
ENSMUSG00000020261	Slc36a1	2.86133	2.08381	7.31676	5.17555	6.00162	7.90039	8.65578	5.01629	6.6242	2.32797e-06	1.61105e-05
ENSMUSG00000020263	Appl2	15.5036	8.90452	22.3784	26.8296	22.0097	22.1518	15.7668	18.36	16.1992	0.000239381	0.000958792
ENSMUSG00000020265	Sumo3	5.95066	3.67769	13.3677	16.111	13.4974	16.3421	16.5516	17.7824	23.8031	3.09147e-14	1.464e-12
ENSMUSG00000020267	Hint1	21.3928	9.46088	25.2535	29.0513	32.6162	51.1656	35.9351	40.8727	169.534	0.00307351	0.00872399
ENSMUSG00000020268	Lyrm7	1.2373	1.89117	0.497038	0.514156	0.573355	0.586745	0.674591	0.535243	0.657828	1.13016e-05	6.60258e-05
ENSMUSG00000020270	Smim23	2.5962	3.34164	0	0	0	0	0	0	0	0.0162073	0.0352524
ENSMUSG00000020271	Fbxw11	11.7737	7.45918	23.4003	25.2671	22.5677	27.2656	29.8858	26.078	31.1951	1.80035e-10	3.48187e-09
ENSMUSG00000020275	Rel	4.32499	3.1599	8.48641	5.15011	6.17349	8.11304	7.8338	6.96253	6.76359	0.000703428	0.00245135
ENSMUSG00000020277	Pfkl	3.14934	2.27673	5.15433	7.71277	6.28713	7.28486	7.7593	6.64796	10.1754	2.82155e-08	3.15777e-07
ENSMUSG00000020279	Il9r	0.784802	1.25806	0.37903	0.243435	0.232683	0.622875	0.295992	0.721405	0.91314	0.000204084	0.000835455
ENSMUSG00000020280	Pus10	4.97002	4.25002	7.46092	7.22962	8.03984	9.22286	7.20648	9.86928	10.3949	0.000112793	0.000498904
ENSMUSG00000020282	Rhbdf1	4.33988	3.46319	8.9973	7.52849	8.52772	6.8758	8.62445	9.02336	6.86941	6.78059e-09	8.86605e-08
ENSMUSG00000020283	Pex13	6.54532	4.26974	9.61511	9.52069	8.99542	10.7435	10.6392	12.154	17.7521	2.65006e-05	0.000140293
ENSMUSG00000020286	1700093K21Rik	1.2739	2.45191	0.021727	0.150009	0.0716918	0.0630948	0	0.046794	0	0.000125682	0.000548679
ENSMUSG00000020288	Ahsa2	1.94317	1.8523	4.44527	4.61226	4.46599	3.98633	4.23717	2.71468	3.88023	6.8786e-08	7.01135e-07
ENSMUSG00000020290	Xpo1	14.0174	9.75514	27.6113	31.2466	24.8325	36.0972	34.6587	31.388	42.4543	2.61743e-09	3.78302e-08
ENSMUSG00000020297	Nsg2	1.50343	1.46232	0.220285	0.103464	0.115376	0.152311	0.0905765	0.169441	0.245795	6.96366e-10	1.16771e-08
ENSMUSG00000020299	4930524B15Rik	0.757545	2.31576	0.021803	0.0430098	0	0.0844209	0	0	0.0268887	0.000401148	0.00149839
ENSMUSG00000020300	Cpeb4	16.4735	9.24904	27.8315	27.8696	24.7904	33.7339	36.6667	29.5799	21.4721	2.33347e-05	0.000125493
ENSMUSG00000020303	Stc2	1.043	1.81793	0.480298	0.664886	0.537543	0.652528	0.509311	0.499068	0.540372	0.000100862	0.000452847
ENSMUSG00000020305	Asb3	4.22143	2.99858	5.18658	5.05202	5.56272	5.44223	6.03631	7.39199	10.8828	0.00775435	0.0190724
ENSMUSG00000020307	Cdc34	7.28872	2.67005	13.4535	13.3243	14.0041	17.0775	20.8383	19.6255	44.8487	2.2271e-06	1.54921e-05
ENSMUSG00000020308	Tpgs1	3.30953	0.619408	8.98869	6.9331	8.82607	9.87519	11.787	14.6701	26.5435	9.30148e-07	7.1078e-06
ENSMUSG00000020310	Madcam1	0.791307	2.1166	0	0	0	0	0.0291339	0	0	0.00276426	0.00798198
ENSMUSG00000020312	Shc2	0.994748	1.36039	0.546482	0.562789	0.521516	0.381185	0.4472	0.579833	0.931639	0.000401124	0.00149839
ENSMUSG00000020317	Theg	1.332	1.66575	0	0	0	0	0	0	0	0.00779041	0.0191458
ENSMUSG00000020323	Prss57	0.532919	1.01818	0.0460141	0.0907699	0.0674806	0	0	0.016517	0.0189157	0.00408052	0.0111028
ENSMUSG00000020325	Fstl3	0.929503	0.651159	2.03316	2.23405	2.31472	2.38243	3.30241	2.708	2.06752	1.9332e-05	0.000106385
ENSMUSG00000020326	Ccng1	23.4576	11.9926	42.1657	43.0955	38.9212	56.0803	62.8855	67.7625	79.4105	5.71658e-06	3.57968e-05
ENSMUSG00000020328	Nudcd2	4.01086	2.39581	6.43263	6.49125	7.37874	8.26124	7.45476	7.8644	17.1753	1.16576e-06	8.69221e-06
ENSMUSG00000020329	Polrmt	1.89993	1.88449	4.31872	3.60786	4.10516	3.89219	5.05429	4.12948	5.63601	8.12464e-08	8.11992e-07
ENSMUSG00000020330	Hmmr	1.41229	2.66498	0.53795	0.372208	0.300258	0.746124	0.408272	0.890564	1.01	5.41872e-08	5.66597e-07
ENSMUSG00000020332	Meikin	1.55336	4.1787	0	0.0282216	0	0	0	0	0	6.80562e-06	4.17067e-05
ENSMUSG00000020333	Acsl6	0.850079	1.5913	0	0.00867658	0.00483779	0.025546	0.00843984	0.0236826	0.0325463	6.4851e-17	5.53872e-15
ENSMUSG00000020335	Zfp354b	1.37712	1.85429	0.754952	0.670166	0.531433	0.467706	0.420101	0.894279	0.931049	0.00476716	0.0126423
ENSMUSG00000020340	Cyfip2	4.8793	2.75084	6.15752	6.46085	6.00282	7.68975	6.85001	5.48711	10.1982	0.00444229	0.0119102
ENSMUSG00000020346	Mgat1	9.48331	6.66643	16.6482	13.967	17.0749	19.1744	21.0905	18.4438	20.2816	2.99806e-07	2.59609e-06
ENSMUSG00000020349	Ppp2ca	11.3404	6.33819	16.2198	16.9111	16.7386	20.5867	20.7059	22.6137	28.2744	0.000115041	0.000507996
ENSMUSG00000020357	Flt4	3.54294	4.23726	2.99818	2.73252	3.01218	2.70225	2.68846	2.97194	3.94577	0.00474845	0.0125992
ENSMUSG00000020358	Hnrnpab	10.0752	4.31812	12.0222	12.8937	16.1367	14.5658	17.0383	12.8113	16.4696	0.00296169	0.00847585
ENSMUSG00000020361	Hspa4	15.8107	10.5776	35.7888	35.7663	39.3551	42.6609	46.9447	42.0055	43.0764	9.63023e-14	4.06804e-12
ENSMUSG00000020362	Cnot6	14.2254	8.95561	29.0861	33.6596	30.3008	32.7785	30.9627	32.3448	32.2908	2.97534e-11	6.9681e-10
ENSMUSG00000020364	Zfp354a	1.62281	2.21225	1.07046	1.4144	1.344	0.987321	1.05608	1.14186	1.61905	0.0226021	0.0461904
ENSMUSG00000020366	Mapk9	5.82061	5.29102	8.31111	8.79976	7.90408	9.04065	8.65834	8.89457	9.02103	1.51457e-06	1.09534e-05
ENSMUSG00000020368	Canx	54.2977	27.4173	89.3956	101.306	97.9267	123.15	115.364	101.73	98.9032	2.04274e-05	0.000111614
ENSMUSG00000020372	Rack1	36.4233	10.6593	50.8893	46.7319	50.1636	68.1931	70.4899	104.08	426.5	0.0161517	0.0351705
ENSMUSG00000020374	Rasgef1c	1.03649	1.70611	0.0122386	0	0	0.0118469	0	0.0131793	0.0452799	2.07721e-08	2.41201e-07
ENSMUSG00000020376	Rnf130	19.1453	12.6341	32.1308	29.3173	29.3374	38.4716	45.4345	46.4153	102.205	2.58581e-06	1.77014e-05
ENSMUSG00000020380	Rad50	7.04693	5.03543	4.41334	3.9369	4.30095	4.27209	3.84505	4.13229	4.7124	0.00216434	0.00646928
ENSMUSG00000020381	Mrnip	1.30035	1.34868	0.577422	0.464059	0.352833	0.227717	0.512951	0.644835	0.369242	0.0212357	0.0439466
ENSMUSG00000020383	Il13	1.33592	2.40224	0.14475	0.321235	0.0796047	0.0350294	0.243032	0.116907	0.0446285	0.00436227	0.0117308
ENSMUSG00000020385	Clk4	12.2348	8.31408	19.9262	15.4841	16.332	15.4803	14.9606	17.2619	12.8298	0.000310027	0.00120107
ENSMUSG00000020386	Sar1b	15.996	7.15025	37.6992	41.3648	40.051	48.5	53.2704	67.6491	111.754	1.20894e-09	1.90549e-08
ENSMUSG00000020387	Jade2	4.10102	4.37164	8.29568	8.62594	10.2476	9.96025	11.6761	7.42771	9.18614	4.84786e-07	4.00376e-06
ENSMUSG00000020388	Pdlim4	1.25764	1.9788	0.528042	0.571224	0.562052	0.560607	0.604665	1.24732	1.97464	0.00152727	0.00480085
ENSMUSG00000020389	Cdkl3	2.36733	2.53826	0.951848	1.54867	1.45854	1.43326	0.999076	0.989968	0.832747	0.00147929	0.00467073
ENSMUSG00000020390	Ube2b	29.664	15.2496	53.9025	55.3706	46.4954	60.9133	57.1067	62.8828	86.7369	3.40548e-06	2.26462e-05
ENSMUSG00000020392	Cdkn2aipnl	8.22156	5.10046	8.95282	10.5218	10.0431	12.094	12.2218	12.9266	23.428	0.00668402	0.0168224
ENSMUSG00000020393	Kremen1	4.46365	3.52372	8.3406	8.80581	8.5899	9.87206	9.45949	8.25805	5.86384	1.57253e-12	5.00294e-11
ENSMUSG00000020395	Itk	1.96319	2.10858	1.18911	0.634623	0.797273	1.49794	0.648564	0.763042	1.80798	0.00220437	0.00657249
ENSMUSG00000020396	Nefh	1.01948	1.23209	0.0545894	0.0323058	0.0480339	0.0422738	0.0523739	0.0705425	0.175039	3.52093e-10	6.37873e-09
ENSMUSG00000020397	Med7	2.14387	1.46197	3.09844	3.34071	3.22418	3.02868	2.94355	2.91135	2.80969	0.000276791	0.00108729
ENSMUSG00000020399	Havcr2	3.48008	2.6064	6.52247	6.33845	5.88726	8.78027	7.59542	8.19733	10.4748	4.10411e-08	4.41875e-07
ENSMUSG00000020400	Tnip1	5.48519	3.14908	11.5576	7.79013	9.22916	14.1815	11.4669	9.34114	16.0314	6.32379e-05	0.000301015
ENSMUSG00000020401	Fam71b	0.873622	1.68364	0	0.0172522	0.0192386	0	0	0.0753434	0	0.000406086	0.00151381
ENSMUSG00000020402	Vdac1	24.7575	10.4408	30.2246	38.4626	35.2574	42.8871	46.2275	46.7606	66.9139	0.00164488	0.0051096
ENSMUSG00000020405	Fabp6	1.7792	3.92809	0	0	0.100129	0.176244	0	0.098033	0	0.00631951	0.0160334
ENSMUSG00000020411	Nipal4	0.797357	2.39544	0.113953	0.237278	0.069631	0.0612811	0.0607379	0.20452	0.109304	3.95359e-05	0.000199557
ENSMUSG00000020419	Hormad2	1.83567	2.22343	0.0478486	0.0314629	0.105256	0.0308782	0.0153022	0.0171755	0.0786794	2.15134e-10	4.08669e-09
ENSMUSG00000020420	Zfp607a	3.7494	3.05643	5.94715	4.87242	5.35957	4.85615	5.27325	5.75352	5.99761	0.000194547	0.000802297
ENSMUSG00000020422	Tns3	17.7497	10.8596	26.1745	32.6285	32.229	33.634	35.9735	37.4797	38.6859	7.74837e-06	4.69032e-05
ENSMUSG00000020423	Btg2	20.2297	12.0832	51.3798	61.6218	67.0206	55.8907	71.7302	77.8749	59.6982	5.94287e-13	2.10198e-11
ENSMUSG00000020427	Igfbp3	7.01878	5.59518	19.6157	9.26153	12.8562	9.70975	12.8984	22.9238	7.55976	0.00312881	0.0088646
ENSMUSG00000020428	Gabra6	0.98916	1.80264	0	0	0	0	0	0	0	0.000188214	0.000779058
ENSMUSG00000020430	Pes1	6.20014	4.21186	7.62817	7.35319	7.59712	8.90551	9.33846	10.6059	14.0312	0.00509782	0.0133876
ENSMUSG00000020431	Adcy1	0.915019	1.60662	0.250729	0.628557	0.428983	0.182029	0.317397	0.371252	0.167491	0.000399151	0.00149222
ENSMUSG00000020434	4921536K21Rik	1.02371	1.84411	0.45458	0.38194	0.499988	0.619304	0.355366	0.362608	0.332216	0.00200729	0.00606684
ENSMUSG00000020435	Osbp2	0.89319	1.36521	0.109683	0.0338074	0.0829398	0.0597224	0.046039	0.132879	0.101451	2.01593e-09	2.98609e-08
ENSMUSG00000020436	Gabrg2	0.976382	1.76148	0	0	0.00810713	0	0	0	0	6.75779e-11	1.44937e-09
ENSMUSG00000020437	Myo1g	4.12419	2.4549	5.96707	4.15446	4.57075	7.17765	6.28416	6.34473	10.219	0.0202047	0.042231
ENSMUSG00000020439	Smtn	3.43749	3.20532	1.78207	2.64147	2.51854	1.39738	1.66199	1.56526	1.41196	0.0198687	0.0416585
ENSMUSG00000020440	Arf5	15.5422	4.6297	49.4141	49.4601	57.5693	62.5963	65.6393	58.9496	155.918	4.38333e-10	7.6981e-09
ENSMUSG00000020444	Guk1	7.94699	3.39161	11.6679	13.2662	16.6755	14.6299	15.7542	22.8775	56.1805	0.000137512	0.000592321
ENSMUSG00000020447	Npc1l1	1.3567	2.36527	0.10738	0.0385134	0.0322107	0.00944939	0.0187313	0.0210243	0	1.12998e-12	3.72434e-11
ENSMUSG00000020448	Rnf185	6.12605	5.17978	12.1095	11.1151	11.4045	12.2739	14.0366	12.1515	19.2644	4.64073e-11	1.04096e-09
ENSMUSG00000020451	Limk2	7.80958	5.00722	10.553	11.4241	11.5678	13.6549	13.966	12.75	14.3195	3.24692e-05	0.000168187
ENSMUSG00000020453	Patz1	3.44834	2.62307	5.09623	4.44376	5.16662	4.31828	5.37834	5.3766	3.66167	0.00027697	0.00108789
ENSMUSG00000020454	Eif4enif1	6.10971	4.49882	7.36579	8.75725	8.86955	8.23667	8.43293	7.29799	7.29414	0.000282524	0.00110637
ENSMUSG00000020455	Trim11	4.86691	2.74915	7.12557	6.93202	6.65838	5.96606	7.78295	6.92562	5.64813	0.00027745	0.00108957
ENSMUSG00000020456	Ogdh	29.8172	13.3434	41.6159	42.5841	42.7489	54.7668	61.8113	47.9389	56.5668	0.00185223	0.00566017
ENSMUSG00000020457	Drg1	8.01881	6.10731	12.3256	13.7358	14.0974	14.7249	14.5097	15.6752	26.7954	5.30814e-09	7.16042e-08
ENSMUSG00000020458	Rtn4	9.92848	5.03084	25.3053	29.1305	28.9719	31.3544	29.1914	25.6249	29.2156	5.56131e-12	1.55547e-10
ENSMUSG00000020459	Mtif2	4.96967	5.20118	6.75285	7.36103	6.8446	6.66768	6.84653	7.25976	7.85528	0.000720309	0.00250214
ENSMUSG00000020460	Rps27a	6.91471	3.22938	13.6877	23.9476	23.3242	28.1046	17.057	24.3838	99.7282	2.54798e-08	2.88247e-07
ENSMUSG00000020461	Clhc1	1.66578	3.26421	0.17702	0.2328	0.432673	0.304631	0.245319	0.190627	0.0727705	6.44697e-07	5.14765e-06
ENSMUSG00000020462	Cfap36	9.31747	5.2746	9.58252	12.0377	11.9205	11.9217	10.2609	10.302	10.6026	0.0105386	0.0246434
ENSMUSG00000020463	Ppp4r3b	18.2268	9.76084	21.9562	21.6711	19.4997	24.5523	22.8799	25.2107	20.8253	0.0181305	0.0386982
ENSMUSG00000020469	Myl7	27.6054	29.6829	3.84324	1.67665	1.8697	0.500802	2.34	10.3466	13.6722	0.00145446	0.00460551
ENSMUSG00000020472	Zkscan17	3.68584	2.59529	6.94187	6.198	6.35575	7.12584	8.10561	7.41385	9.77236	4.34365e-09	5.96594e-08
ENSMUSG00000020473	Aebp1	7.67719	5.10032	10.3803	13.7996	15.2939	12.1285	16.65	19.0817	16.2074	0.000114268	0.000504788
ENSMUSG00000020476	Dbnl	13.2796	5.24402	18.5874	21.0282	24.1649	28.3202	28.6398	27.6222	39.9777	0.000130973	0.000568613
ENSMUSG00000020477	Mrps24	4.58609	3.94911	14.1883	12.8208	14.755	16.0377	18.7493	25.4648	103.3	1.28224e-11	3.27562e-10
ENSMUSG00000020481	Ankrd36	1.43392	3.16269	0	0	0	0	0	0	0	0.0152636	0.0335522
ENSMUSG00000020482	Ccdc117	6.54315	4.59271	20.2771	18.0228	20.3681	17.2497	21.34	19.0644	31.2426	1.38724e-21	2.80347e-19
ENSMUSG00000020483	Dynll2	6.95662	3.49141	27.4769	33.5935	32.7108	35.4376	43.4877	42.5297	28.1467	1.13259e-22	2.7389e-20
ENSMUSG00000020484	Xbp1	28.6878	16.3985	51.5136	74.5785	63.7916	80.99	74.6304	55.1696	124.923	4.99916e-07	4.10744e-06
ENSMUSG00000020486	2019-09-04	18.1519	10.7647	6.92703	8.20844	7.72666	4.70321	5.38952	7.0641	8.43715	0.000252365	0.00100407
ENSMUSG00000020491	2810021J22Rik	2.14554	2.35821	1.6652	1.42344	1.28207	1.6334	1.3633	2.00838	1.65658	0.0139894	0.0311958
ENSMUSG00000020493	Prr11	1.21338	2.49804	0.957873	0.62985	0.639658	1.04864	0.897117	0.822744	1.01255	0.000586422	0.00209273
ENSMUSG00000020495	Smg8	3.76654	3.19334	5.51512	5.45307	5.51456	6.78148	7.56641	7.16478	13.5028	5.32671e-05	0.000259229
ENSMUSG00000020496	Rnf187	20.6488	9.57968	33.9854	31.2698	38.6352	38.442	45.9577	39.5371	65.9456	2.57296e-05	0.00013658
ENSMUSG00000020513	Tubd1	2.24153	3.35617	4.44487	4.13476	4.37912	4.15987	4.02194	3.74301	6.00125	0.00293915	0.00842114
ENSMUSG00000020515	Cnot8	8.62152	5.76524	13.5979	13.3794	14.3558	15.5487	16.7599	16.6561	26.6235	1.0727e-07	1.04255e-06
ENSMUSG00000020516	Rps6kb1	6.68254	5.44971	9.94205	8.68343	8.18752	9.14608	7.93913	7.69613	6.27341	0.000763361	0.00263525
ENSMUSG00000020519	Sap30l	9.29654	5.78437	12.8052	13.4522	13.4176	10.195	14.2483	14.9726	17.9881	0.00146292	0.00462582
ENSMUSG00000020521	Rnft1	6.36103	4.23255	12.41	12.1401	9.21834	11.8876	12.6245	14.8167	16.0227	1.38246e-06	1.01101e-05
ENSMUSG00000020522	Mfap3	5.07663	3.7425	11.719	10.9211	9.5411	10.4926	11.8708	11.0494	10.0027	4.71343e-13	1.70067e-11
ENSMUSG00000020523	Fam114a2	8.68405	9.22538	14.4786	14.3646	15.2542	14.4133	15.374	14.0033	17.6984	8.79407e-09	1.11565e-07
ENSMUSG00000020524	Gria1	2.99295	4.16745	1.05353	1.53733	1.30956	0.433071	1.3777	1.4531	1.0145	0.000661016	0.00232273
ENSMUSG00000020527	Myo19	1.73065	2.01445	1.2077	1.34236	1.45645	1.15125	1.19398	1.1619	1.39868	0.0086521	0.0208843
ENSMUSG00000020530	Ggnbp2	13.3043	7.77881	16.5714	16.5541	16.8668	17.613	16.8461	17.9346	19.9133	0.00204366	0.00616679
ENSMUSG00000020532	Acaca	6.80499	5.89994	11.2603	11.5094	12.2222	16.497	17.6593	14.9174	23.1343	4.83485e-09	6.57347e-08
ENSMUSG00000020536	Llgl1	4.05104	2.44102	8.93287	9.17342	8.88803	9.84505	11.0055	8.47983	12.1005	1.19115e-11	3.06656e-10
ENSMUSG00000020538	Srebf1	9.07601	4.34153	21.5166	18.7643	21.3845	26.3647	30.4898	22.9955	26.8887	2.15703e-08	2.49082e-07
ENSMUSG00000020542	Myocd	1.28242	2.83882	0.712739	1.05784	0.798866	0.512518	0.814062	0.526301	0.50228	0.00080781	0.00276628
ENSMUSG00000020545	Lrrc72	1.91106	4.45451	0	0.0217002	0	0	0	0.0236921	0.0271329	2.83511e-09	4.06114e-08
ENSMUSG00000020561	Twistnb	3.54594	2.83629	5.01715	5.02365	5.54622	5.79841	5.38173	6.35944	6.2709	2.41329e-05	0.000129252
ENSMUSG00000020570	Sypl	13.6735	6.81616	28.1858	31.1557	30.4496	32.7921	36.2966	35.2704	36.7259	2.22726e-08	2.55864e-07
ENSMUSG00000020571	Pdia6	19.3432	10.1643	41.8711	45.5249	52.393	59.027	60.2577	45.0143	68.8121	5.40915e-09	7.27474e-08
ENSMUSG00000020572	Nampt	13.1154	10.3382	19.7237	20.1178	19.2929	28.7472	25.0074	27.8829	31.1768	8.35937e-07	6.47058e-06
ENSMUSG00000020573	Pik3cg	2.69717	2.4048	5.64612	3.56288	4.24063	6.86809	5.45173	6.00208	9.95641	0.000301439	0.00117202
ENSMUSG00000020576	Nbas	6.59816	5.24788	11.503	11.6169	11.9564	12.0709	12.4168	11.6124	14.3953	1.90287e-12	5.94414e-11
ENSMUSG00000020580	Rock2	15.3586	12.0291	22.9656	29.1787	26.4675	20.3869	21.895	17.2396	13.6756	3.67751e-06	2.41862e-05
ENSMUSG00000020583	Matn3	1.03679	1.77677	0.0578713	0	0.015913	0.0560192	0.041642	0.0467397	0.0356851	7.55027e-08	7.61127e-07
ENSMUSG00000020585	Laptm4a	83.1569	40.6531	188	195.57	158.087	231.646	274.213	333.843	435.224	1.27636e-06	9.41417e-06
ENSMUSG00000020590	Snx13	12.4476	9.27363	21.6145	22.2923	21.0542	23.1873	24.8699	27.1801	20.387	6.59776e-09	8.65592e-08
ENSMUSG00000020591	Ntsr2	0.637357	1.67002	0	0.192993	0.0614895	0.0676449	0.0134091	0.0602023	0.689454	0.00205004	0.00618127
ENSMUSG00000020592	Sdc1	30.1805	7.75162	59.3816	73.4633	73.2459	98.3728	102.509	97.6017	97.2059	2.52805e-05	0.000134512
ENSMUSG00000020594	Pum2	24.495	14.3738	47.0657	48.5667	44.8965	50.3502	52.7333	57.0932	56.207	1.18457e-07	1.13721e-06
ENSMUSG00000020599	Rgs9	2.63777	3.64669	1.33752	1.35289	1.73383	0.805896	1.25051	0.690772	0.5302	0.000150063	0.000640375
ENSMUSG00000020600	Slc7a15	1.80519	2.95279	0.204175	0.15823	0.288733	0.141172	0.237865	0.345509	0.0179858	4.41009e-10	7.73248e-09
ENSMUSG00000020601	Trib2	11.6865	10.3835	16.2655	14.6243	20.2026	15.0633	18.9059	9.70569	7.84021	0.0229488	0.0467501
ENSMUSG00000020605	Hs1bp3	2.74244	2.16813	4.68866	4.78205	4.19905	6.19667	6.62919	4.84584	7.59042	6.98816e-05	0.000329037
ENSMUSG00000020607	Fam84a	2.54977	2.65415	3.28968	7.348	5.85606	7.76014	6.59397	4.67616	5.57997	0.00131603	0.0042234
ENSMUSG00000020609	Apob	4.17264	2.22286	0.481938	0.571036	0.530079	0.260521	0.426349	0.471802	0.741012	4.22519e-17	3.82087e-15
ENSMUSG00000020611	Gna13	15.8977	10.4815	44.8081	44.5973	43.9805	45.1226	51.6748	41.5534	47.7807	2.64966e-16	1.97326e-14
ENSMUSG00000020612	Prkar1a	31.0311	14.0682	74.6984	79.1416	86.4445	77.9638	92.1347	90.9488	72.8316	3.84867e-09	5.34062e-08
ENSMUSG00000020614	Fam20a	2.44941	2.50916	1.28394	1.14803	1.33301	0.859541	0.978559	1.25341	0.932299	0.00010499	0.000468515
ENSMUSG00000020617	1700012B07Rik	1.00043	1.66209	0	0	0.0660934	0.0193893	0	0	0	0.00267848	0.00776706
ENSMUSG00000020621	Rdh14	3.96687	1.76029	9.1337	8.5729	9.91643	10.1248	11.929	12.5961	22.6737	8.45623e-10	1.38626e-08
ENSMUSG00000020622	Nt5c1b	1.6237	3.00981	0.0636352	0.0627651	0.0699917	0.0615986	0.0305263	0.0856581	0.0196196	2.14564e-12	6.62071e-11
ENSMUSG00000020623	Map2k6	3.07945	2.39544	0.582427	0.462068	0.29245	0.306406	0.449461	0.872619	0.577748	6.15369e-08	6.34304e-07
ENSMUSG00000020628	Trappc12	2.73117	2.51336	3.97764	3.67	4.02075	4.339	4.35899	4.34898	5.66756	6.26849e-06	3.88632e-05
ENSMUSG00000020629	Adi1	9.99148	3.45338	10.335	11.9497	16.0975	16.159	17.4577	14.7646	25.6056	0.0102194	0.0240144
ENSMUSG00000020633	Dcdc2c	1.45356	3.35278	0.0121703	0	0	0	0	0	0	7.29677e-11	1.55106e-09
ENSMUSG00000020634	Ubxn2a	12.7936	10.1622	18.1846	23.2893	16.4295	24.1887	27.0601	22.8628	19.1272	0.000188164	0.000779058
ENSMUSG00000020636	Allc	1.83073	2.8947	0	0	0	0	0	0	0	0.000127224	0.000554231
ENSMUSG00000020638	Cmpk2	3.34371	3.05949	9.15486	6.3435	7.40798	11.275	6.17043	9.63294	6.69149	6.5395e-06	4.02996e-05
ENSMUSG00000020639	Pfn4	0.891462	0.968937	0.0273678	0.0359915	0.0100339	0.0176613	0.0175047	0.0196476	0.022501	3.27664e-09	4.62425e-08
ENSMUSG00000020640	Itsn2	9.03067	6.61907	13.786	13.0623	11.5463	13.4909	14.0892	12.8884	12.6533	8.48258e-05	0.000389516
ENSMUSG00000020646	Mboat2	1.34625	2.63264	0.815961	1.00263	1.04287	0.45008	0.695376	0.809956	0.871367	0.00133056	0.00426147
ENSMUSG00000020647	Ncoa1	7.91685	6.39628	9.17272	10.928	9.94357	11.0202	11.0493	8.936	10.3466	0.00541331	0.0140692
ENSMUSG00000020649	Rrm2	2.11872	1.93258	4.46919	2.85594	2.52704	6.04747	4.52937	4.55851	6.85075	0.0218184	0.0448913
ENSMUSG00000020651	Slc26a4	2.25387	3.77084	46.874	24.3616	30.6067	72.3918	88.167	35.932	69.6736	5.49259e-17	4.79571e-15
ENSMUSG00000020652	Cenpo	1.2777	1.2953	1.11071	0.728377	0.732997	0.877568	0.812187	0.950405	1.22171	0.0233232	0.0473762
ENSMUSG00000020653	Klf11	6.93834	3.6684	13.2828	10.6038	13.6592	9.00619	9.95781	13.449	7.78161	1.25891e-05	7.26115e-05
ENSMUSG00000020654	Adcy3	2.22861	1.69159	3.45581	2.80259	2.95634	3.9737	4.1997	3.99209	4.94208	0.000462334	0.00169921
ENSMUSG00000020656	Grhl1	2.7695	2.53462	1.0313	1.91017	1.94826	1.23454	1.81273	1.79726	1.35924	0.0223238	0.0457192
ENSMUSG00000020659	Cbll1	3.14304	2.13111	5.38682	5.30243	5.45809	6.21516	5.46054	6.02353	6.1736	2.7694e-08	3.10655e-07
ENSMUSG00000020660	Pomc	0.933998	1.5374	0	0.163163	0.10917	0.128104	0.190454	0.356281	0.36722	0.00459477	0.0122529
ENSMUSG00000020661	Dnmt3a	3.52211	3.11351	5.9558	4.67262	5.17314	5.37713	5.52555	4.84476	4.57893	3.12716e-05	0.000162708
ENSMUSG00000020664	Dld	8.89596	5.65893	15.4154	17.0147	16.239	21.2599	19.4812	21.4198	28.3269	1.97477e-09	2.93522e-08
ENSMUSG00000020671	Rab10	17.4669	10.2588	34.855	39.9001	38.1046	44.0608	46.4332	39.205	37.2599	4.04616e-10	7.18807e-09
ENSMUSG00000020672	Sntg2	2.166	3.65021	0.882351	1.21083	0.689187	0.383731	0.588898	0.67476	0.94623	1.86541e-05	0.000103116
ENSMUSG00000020673	Tpo	0.653056	1.25696	0	0.0109859	0	0	0	0.0119943	0	6.61098e-06	4.06803e-05
ENSMUSG00000020679	Hnf1b	3.70126	2.35341	4.94965	4.69369	4.72419	5.47759	5.36363	4.11138	5.93603	0.00453593	0.0121213
ENSMUSG00000020680	Taf15	6.09877	5.85088	13.4149	15.147	13.0133	12.3204	11.1363	10.6496	7.73776	3.55913e-15	2.03998e-13
ENSMUSG00000020686	Gas2l2	2.35826	1.82998	2.92378	5.02605	4.52054	4.3666	3.63863	3.00458	2.45192	0.00151804	0.00477523
ENSMUSG00000020687	Cdc27	9.12376	6.78734	12.5556	12.9553	11.4378	14.194	13.4053	15.0313	13.4013	0.000120755	0.000530129
ENSMUSG00000020689	Itgb3	3.61056	2.99232	11.0844	8.97222	10.2897	12.9686	14.0943	12.0876	10.0975	3.34137e-21	6.1924e-19
ENSMUSG00000020695	Mrc2	6.95229	4.70594	13.8057	15.7565	15.9322	15.1348	18.348	13.9593	10.8699	6.85897e-11	1.46742e-09
ENSMUSG00000020696	Rffl	2.8942	2.1263	5.58882	4.49562	4.78646	4.89675	4.87454	4.81313	5.04901	6.32161e-08	6.50212e-07
ENSMUSG00000020697	Lig3	2.75603	2.38443	3.86731	3.90891	4.13509	4.04488	4.33641	3.94538	4.45192	1.21045e-05	7.0183e-05
ENSMUSG00000020698	Cct6b	2.3281	4.56406	0.233063	0.321826	0.17944	0.180483	0.223604	0.426661	0.316169	9.36689e-10	1.51617e-08
ENSMUSG00000020700	Map3k3	13.9815	11.2608	29.0165	23.146	25.954	24.9192	31.229	27.0214	35.4506	1.40235e-08	1.6923e-07
ENSMUSG00000020701	Tmem132e	0.56497	0.863537	0.0185834	0	0	0.0179887	0.00891461	0	0.0114591	1.50499e-05	8.51501e-05
ENSMUSG00000020702	Ccl1	1.5589	3.23805	0.0368139	0	0	0	0	0	0	3.16568e-07	2.7237e-06
ENSMUSG00000020703	5530401A14Rik	0.916116	1.68666	0	0	0	0.0092811	0	0	0	3.46572e-10	6.29434e-09
ENSMUSG00000020704	Asic2	0.932718	1.35774	0.0102266	0.0100867	0	0.00989926	0	0	0.012612	4.23738e-08	4.54178e-07
ENSMUSG00000020705	Ddx42	13.3484	6.98342	15.4911	16.4898	16.6187	16.5128	15.5154	16.393	11.918	0.00540772	0.0140573
ENSMUSG00000020707	Rnf135	3.58418	3.44929	6.47977	5.0647	5.37889	7.98842	7.31158	6.31955	10.2529	0.00152813	0.00480309
ENSMUSG00000020708	Psmc5	13.5858	6.64493	13.0756	16.8769	17.6846	20.9841	20.1979	18.0555	29.8206	0.0193018	0.0406979
ENSMUSG00000020712	Tcam1	0.580475	1.50444	0.0116221	0.0229263	0.038349	0.0225002	0.0334512	0.0375462	0.071665	1.54548e-07	1.43906e-06
ENSMUSG00000020715	Ern1	5.86256	4.90537	10.7081	9.10399	9.41866	10.1381	12.1931	10.3476	8.69861	1.83291e-07	1.6733e-06
ENSMUSG00000020716	Nf1	9.774	7.54265	17.2196	18.1944	17.8563	16.2956	18.1704	14.8161	19.5668	4.24684e-09	5.85352e-08
ENSMUSG00000020719	Ddx5	84.2153	43.3077	171.358	176.53	191.706	148.72	154.856	147.476	139.328	2.58373e-07	2.27903e-06
ENSMUSG00000020721	Helz	5.13624	4.51214	7.86091	8.43671	7.75665	7.05658	7.76157	6.39567	6.29143	4.32858e-07	3.61092e-06
ENSMUSG00000020722	Cacng1	1.44049	0.811164	0.0698255	0.103306	0.0768003	0	0.0334958	0.0375963	0.301395	0.00637462	0.0161523
ENSMUSG00000020723	Cacng4	0.98004	1.3765	0.04879	0.0360921	0	0.0590356	0.0702147	0.0394051	0.0150426	3.97938e-08	4.29843e-07
ENSMUSG00000020728	Cep112	2.46892	3.84397	1.17224	1.49054	1.51458	1.06637	0.806238	1.25474	1.34988	1.17027e-05	6.80917e-05
ENSMUSG00000020732	Rab37	1.0482	1.81937	0.155444	0.0887632	0.152974	0.182146	0.227627	0.202632	0.383404	8.94666e-14	3.80167e-12
ENSMUSG00000020733	Slc9a3r1	10.5269	3.38341	28.746	28.8668	33.3366	41.136	41.8798	36.4685	61.5716	1.13927e-09	1.80559e-08
ENSMUSG00000020734	Grin2c	0.75198	1.0057	0.190457	0.102465	0.219004	0.117321	0.0664464	0.354258	0.266912	0.00167305	0.00518554
ENSMUSG00000020737	Jpt1	9.69403	4.10834	16.6997	14.6902	18.725	23.0596	22.8552	19.9063	48.4722	1.53346e-05	8.66129e-05
ENSMUSG00000020739	Nup85	3.94438	4.74611	7.38146	6.39111	8.388	6.93323	7.74929	8.24016	11.9788	3.55283e-05	0.000181802
ENSMUSG00000020740	Gga3	2.92646	2.17856	5.98405	5.35815	5.7293	4.38664	5.23875	3.93257	4.64148	2.77621e-09	3.97941e-08
ENSMUSG00000020741	Cluh	6.18957	2.76025	11.6426	10.5573	13.1891	14.2498	16.8001	14.4152	20.2306	2.06125e-06	1.44365e-05
ENSMUSG00000020743	Mif4gd	5.41776	2.59227	11.4981	9.1797	9.80711	12.5791	13.0296	14.3443	17.7118	2.82287e-07	2.45923e-06
ENSMUSG00000020744	Slc25a19	1.74051	1.7256	2.83775	2.2648	2.22773	2.57918	2.96159	2.47269	4.75528	0.0229793	0.0467882
ENSMUSG00000020745	Pafah1b1	18.9681	11.0582	36.6073	40.1708	41.9292	41.6005	45.0371	47.0212	38.41	1.26433e-08	1.53955e-07
ENSMUSG00000020747	Tmem94	6.91004	3.39834	10.408	10.5926	10.6537	10.6881	12.7346	11.0018	8.15745	6.76443e-05	0.000319341
ENSMUSG00000020755	Sap30bp	4.57121	2.65425	5.76239	5.33563	5.743	6.44312	6.49884	6.95249	9.52852	0.00291611	0.0083666
ENSMUSG00000020766	Galk1	6.73493	4.32352	9.86253	11.0431	11.4958	14.1402	13.39	15.9643	32.8555	8.06809e-06	4.86538e-05
ENSMUSG00000020773	Trim47	3.08142	1.69342	6.48909	4.9536	6.22539	6.80614	8.22959	6.93636	12.3678	4.83853e-07	3.99759e-06
ENSMUSG00000020774	Aspa	2.16296	2.94137	1.33294	0.989644	1.13581	1.2761	0.934536	1.67199	1.52643	6.22867e-05	0.000296848
ENSMUSG00000020777	Acox1	18.3349	7.60414	25.9645	27.7338	24.4811	31.0473	35.0858	31.8504	35.4283	0.00138839	0.00441939
ENSMUSG00000020780	Srp68	9.23751	6.18706	13.7334	14.5042	14.8249	15.8386	17.5477	16.3675	29.1777	5.19398e-07	4.24402e-06
ENSMUSG00000020782	Llgl2	6.35327	3.55563	10.9465	10.0244	11.3073	12.5742	15.1056	13.9982	13.6886	1.17977e-06	8.77542e-06
ENSMUSG00000020787	P2rx1	1.98405	1.59898	0.332236	0.507925	0.657762	0.257283	0.462191	0.554549	0.532652	0.000341228	0.00130341
ENSMUSG00000020788	Atp2a3	21.1764	9.53754	23.343	25.0843	27.1914	27.1998	35.4987	25.0394	25.3052	0.0234549	0.0475047
ENSMUSG00000020790	Ankfy1	8.37297	6.01572	18.7938	15.1627	17.1117	18.8889	19.9103	20.3627	21.4502	8.82365e-11	1.8384e-09
ENSMUSG00000020792	Exoc7	5.42095	3.74514	6.0012	6.08657	5.95267	6.93036	7.28087	6.95711	8.3246	0.0228931	0.0466653
ENSMUSG00000020794	Ube2g1	8.04447	5.37343	11.8276	13.366	11.6055	13.2559	14.4358	15.3825	13.0832	5.25092e-06	3.32049e-05
ENSMUSG00000020798	Spns3	1.28939	1.28758	0.261256	0.195215	0.14803	0.206914	0.0683599	0.170508	0.263615	1.03363e-07	1.00662e-06
ENSMUSG00000020802	Ube2o	3.43818	3.31182	5.21986	4.88822	6.50314	6.34593	7.66629	5.88748	5.6747	0.000304415	0.00118242
ENSMUSG00000020803	Txndc17	22.5289	7.65215	5.43429	5.06762	6.30314	7.42827	6.79366	6.13572	20.065	6.7369e-05	0.000318181
ENSMUSG00000020805	Slc13a5	0.824251	1.20124	0	0	0.00970887	0	0.00846888	0.00950562	0	2.55277e-08	2.8866e-07
ENSMUSG00000020806	Rhbdf2	4.36522	3.17197	16.172	12.0424	13.3111	15.4471	16.1717	10.7347	14.9557	2.75612e-14	1.33151e-12
ENSMUSG00000020810	Cygb	4.02171	2.79411	5.53727	8.72743	6.37845	4.90735	6.73042	11.1804	7.93626	0.00540151	0.0140437
ENSMUSG00000020812	1810032O08Rik	0.750449	0.469241	1.20953	1.08454	1.71045	1.00356	0.919313	1.0826	2.24718	0.00779517	0.0191553
ENSMUSG00000020814	Mxra7	6.9703	3.08719	8.33457	9.01209	11.2533	5.77282	9.3961	6.08821	6.65751	0.00690466	0.0173079
ENSMUSG00000020817	Rabep1	7.6521	5.7953	11.4539	12.1176	12.4234	11.1549	11.787	11.1309	12.4578	2.91456e-08	3.25008e-07
ENSMUSG00000020818	Mfsd11	1.67279	1.96362	3.34009	2.86286	3.0637	3.81779	4.29833	3.04602	4.48398	0.000136512	0.000588912
ENSMUSG00000020821	Kif1c	13.548	8.295	23.3313	24.9097	27.0988	25.2416	34.5339	37.2965	17.7681	3.96395e-06	2.58371e-05
ENSMUSG00000020823	Sec14l1	12.2589	11.9201	28.9978	31.2564	34.4007	32.9578	36.8749	25.514	31.4901	3.32191e-12	9.75386e-11
ENSMUSG00000020826	Nos2	1.91017	2.00109	0.612777	1.45251	0.934886	0.784509	0.692214	0.638592	1.3164	0.00733829	0.0182104
ENSMUSG00000020827	Mink1	7.80322	4.78919	8.76144	8.47743	9.43824	10.979	11.3343	8.98667	8.93153	0.0234319	0.0474726
ENSMUSG00000020832	Eral1	4.50919	3.25462	5.49882	5.27192	6.47104	7.2398	6.43777	6.10782	10.4093	0.00859256	0.0207674
ENSMUSG00000020836	Coro6	2.07564	2.54764	1.34685	1.357	1.16281	0.658881	1.15324	0.95132	0.732273	0.00830228	0.020178
ENSMUSG00000020838	Slc6a4	2.46607	2.87489	1.58795	1.04416	1.03736	1.66755	1.75434	1.80328	3.71493	3.86374e-06	2.52566e-05
ENSMUSG00000020839	Tmigd1	1.5835	2.3235	0.0875037	0	0.0641629	0.0282344	0.0279841	0.157049	0.107915	8.34032e-05	0.000383844
ENSMUSG00000020840	Blmh	4.01855	3.3905	5.92171	6.31531	7.29482	6.43439	6.46257	7.74792	11.5935	3.56287e-06	2.35473e-05
ENSMUSG00000020841	Cpd	25.3098	15.5818	38.3777	40.4391	38.3027	40.4677	44.8189	43.1761	35.0341	3.07272e-05	0.000160185
ENSMUSG00000020843	Timm22	3.9567	2.91016	6.06895	5.54006	6.2834	6.67039	7.07129	7.86318	16.9966	2.19092e-05	0.000118888
ENSMUSG00000020844	Nxn	3.59594	2.85984	4.11962	4.5546	4.8717	5.53857	4.72741	4.47976	9.61319	0.0150915	0.0332452
ENSMUSG00000020846	Rflnb	5.79698	2.59633	13.7324	13.6181	14.0799	13.5333	16.2604	21.6605	13.0309	2.47552e-08	2.81269e-07
ENSMUSG00000020847	Rph3al	2.97933	2.23895	4.67616	6.21353	5.72171	5.8103	5.9014	4.7401	7.2615	7.21951e-07	5.68342e-06
ENSMUSG00000020848	Doc2b	1.02054	2.5887	0.189983	0.384632	0.241954	0.251656	0.239832	0.150747	0.246629	5.13708e-07	4.20533e-06
ENSMUSG00000020849	Ywhae	34.2193	16.6265	70.9447	86.4885	81.6546	94.6776	100.941	98.3773	82.2995	6.26791e-09	8.266e-08
ENSMUSG00000020850	Prpf8	25.4216	13.9672	37.6972	38.9227	38.885	47.3248	49.0529	43.3955	66.7659	0.000147599	0.000631423
ENSMUSG00000020859	Spag9	16.4651	11.8148	27.5703	31.2453	27.9667	26.1796	28.3101	30.5483	24.545	9.02886e-08	8.92321e-07
ENSMUSG00000020863	Luc7l3	13.9346	9.6649	20.6167	20.1871	19.3745	17.0164	16.1815	15.9946	8.41611	1.40507e-05	8.00758e-05
ENSMUSG00000020864	Ankrd40	14.9105	9.49026	23.3864	29.7076	26.3085	25.6139	34.4129	35.2377	22.4715	4.69577e-06	3.00118e-05
ENSMUSG00000020866	Cacna1g	0.878085	1.37068	0.038715	0.0509142	0.0567763	0.033312	0.0495251	0.0463232	0.0159152	8.53427e-24	2.44905e-21
ENSMUSG00000020867	Spata20	1.18613	1.86332	0	0.0149651	0.0333763	0.058748	0.0291136	0.114372	0.0374234	3.10406e-08	3.44189e-07
ENSMUSG00000020869	Lrrc59	7.76526	5.22798	28.6355	29.5876	28.8114	41.5648	42.517	31.677	52.3424	8.15629e-24	2.36853e-21
ENSMUSG00000020871	Dlx4	1.04281	1.46107	0	0.0394706	0.0146717	0.038737	0.0511915	0.0430937	0.0493522	2.31767e-08	2.65119e-07
ENSMUSG00000020873	Slc35b1	8.77498	5.98993	17.772	18.4576	18.6194	23.2793	24.9926	23.7429	51.5276	8.66256e-15	4.59778e-13
ENSMUSG00000020875	Hoxb9	0.772554	1.40574	0	0	0	0	0	0	0	0.00216076	0.00646037
ENSMUSG00000020876	Snx11	4.16184	3.31741	5.81139	6.5348	5.90456	6.36348	5.79302	6.02507	6.95091	1.23116e-05	7.11822e-05
ENSMUSG00000020883	Fbxl20	4.27081	3.70625	9.35084	7.32936	7.66612	7.83121	8.81237	9.13865	7.06311	1.86572e-09	2.79241e-08
ENSMUSG00000020884	Asgr1	4.04722	2.1833	0.164448	0.729896	0.602914	0.159185	0.972937	1.0035	0.608418	0.00189137	0.00576468
ENSMUSG00000020890	Gucy2e	0.813391	1.54224	0.00474133	0.0233825	0.0104299	0.00917917	0.0136467	0	0	8.84883e-18	9.17826e-16
ENSMUSG00000020891	Alox8	1.09087	1.74869	0.0490093	0.0241696	0.0134762	0.0474408	0	0	0.0906615	2.58894e-07	2.28222e-06
ENSMUSG00000020892	Aloxe3	1.16942	1.85529	0.170416	0.248767	0.209931	0.164962	0.15696	0.234899	0.210166	1.50111e-13	6.1073e-12
ENSMUSG00000020893	Per1	10.5102	8.53347	15.7976	24.5716	27.5369	17.8782	23.121	17.0202	15.309	2.80538e-06	1.90283e-05
ENSMUSG00000020894	Vamp2	8.12933	3.53383	11.3337	13.3693	12.4784	11.1039	12.8727	11.4651	8.23109	0.000152969	0.000651293
ENSMUSG00000020895	Tmem107	4.42685	2.96025	5.54233	7.28873	8.23303	8.20159	6.63146	5.59103	16.2629	0.00183484	0.00561461
ENSMUSG00000020898	Ctc1	2.78632	2.61915	2.09786	2.2337	2.08867	2.35365	2.43127	2.61836	2.61885	0.023067	0.0469287
ENSMUSG00000020899	Pfas	2.98415	2.39005	3.63887	3.83851	4.47394	4.46421	5.25261	4.08432	3.97246	0.00271336	0.00785504
ENSMUSG00000020901	Pik3r5	3.12231	2.39921	8.4855	4.82795	6.12701	13.2259	11.2016	5.71108	11.8504	0.000584325	0.00208646
ENSMUSG00000020902	Ntn1	5.86835	4.0582	9.81605	11.4359	11.7593	10.6114	16.7625	11.588	6.91387	4.04618e-06	2.63093e-05
ENSMUSG00000020904	Cfap52	3.34691	3.11929	3.64637	6.91494	6.18128	6.73184	5.30167	5.22203	6.09632	0.0081185	0.0198129
ENSMUSG00000020905	Usp43	2.75398	2.83674	3.50135	4.99439	4.48789	4.8393	4.39964	2.84023	2.72004	0.0165671	0.0358884
ENSMUSG00000020907	Rcvrn	1.27471	2.22669	0.335431	0.165422	0.0922342	0.121761	0.120682	0.225759	0.051709	0.00526704	0.0137484
ENSMUSG00000020908	Myh3	1.32886	2.6285	0.00719928	0	0.00791841	0	0	0	0	7.49542e-14	3.23936e-12
ENSMUSG00000020910	Adprm	7.1846	3.51405	10.6313	9.96383	8.90338	10.9316	10.1998	13.6574	23.4205	0.00146947	0.00464403
ENSMUSG00000020912	Krt12	0.511302	1.25041	0	0	0	0	0	0.0253552	0	0.0103791	0.0243192
ENSMUSG00000020913	Krt24	0.974103	2.97776	0	0	0	0	0	0	0	0.00015684	0.000665731
ENSMUSG00000020914	Top2a	2.85771	2.63359	4.62041	3.44059	3.50148	6.65495	4.74853	5.68933	6.96308	0.019707	0.0413758
ENSMUSG00000020916	Krt36	0.963365	2.16539	0.0260958	0.025739	0.0287025	0	0.0250367	0	0.0321828	6.756e-05	0.000319013
ENSMUSG00000020917	Acly	30.1891	12.9409	41.574	46.2198	45.854	67.0457	70.517	54.581	88.831	0.00138587	0.00441395
ENSMUSG00000020918	Kat2a	2.8027	2.12111	3.97216	3.88077	4.32759	4.90029	4.85686	3.91315	6.1504	0.000546402	0.0019688
ENSMUSG00000020919	Stat5b	7.24858	4.99086	13.1472	9.75272	11.88	12.2768	14.2526	13.5897	15.5633	9.8655e-06	5.84529e-05
ENSMUSG00000020921	Tmem101	2.0616	1.79039	4.83313	4.21372	4.12932	4.76199	5.52711	4.22876	7.18451	3.14501e-06	2.10474e-05
ENSMUSG00000020922	Lsm12	8.64451	5.57605	11.285	13.6342	11.4281	15.7494	14.3309	14.1581	19.1644	0.000159597	0.000675369
ENSMUSG00000020923	Ubtf	9.24963	5.23537	10.216	9.90564	11.4414	11.7187	11.3849	11.3453	12.5333	0.0177697	0.0380425
ENSMUSG00000020926	Adam11	0.935405	1.71057	0.23076	0.204845	0.186128	0.282942	0.199256	0.323047	0.284587	4.25646e-10	7.50592e-09
ENSMUSG00000020932	Gfap	0.96534	1.81862	0.237776	0.336492	0.193303	0.150108	0.218207	0.211522	0.216742	1.56616e-06	1.12772e-05
ENSMUSG00000020935	Dcakd	2.96379	2.32165	6.78998	6.00724	6.86777	5.58182	7.59469	7.78955	14.3701	1.83697e-08	2.15868e-07
ENSMUSG00000020936	Nmt1	9.41835	5.36589	13.559	12.5677	13.1448	18.7957	18.1455	16.3608	26.0044	0.000256703	0.00101917
ENSMUSG00000020940	1700023F06Rik	1.2391	1.79423	0.0900951	0.148105	0.396379	0.0872116	0.172877	0.0970202	0.0370368	0.00671289	0.0168901
ENSMUSG00000020945	Lyzl6	1.62113	3.93539	0	0	0	0	0	0	0	0.00275643	0.00796365
ENSMUSG00000020946	Gosr2	13.3371	6.73598	27.9047	26.1272	27.4907	29.4801	34.0224	31.933	39.6168	1.76163e-08	2.07752e-07
ENSMUSG00000020948	Klhl28	6.09366	3.6099	8.92911	8.78924	8.34722	10.1963	9.74854	11.039	6.99543	7.0967e-05	0.000333564
ENSMUSG00000020950	Foxg1	0.338029	0.757774	0.0103774	0	0	0	0	0.0111751	0	0.00096022	0.0032158
ENSMUSG00000020954	Strn3	14.4761	10.192	22.2426	22.5598	23.9015	22.3945	26.0989	23.2245	20.3992	1.31944e-06	9.69202e-06
ENSMUSG00000020956	Dtd2	2.16319	3.35293	1.37496	1.27313	1.20367	1.54826	1.44031	1.61663	1.59187	3.15943e-05	0.000164169
ENSMUSG00000020961	Ston2	2.63966	2.29055	3.59413	4.42951	3.80288	4.06574	4.56072	3.97979	1.51206	2.06157e-05	0.000112572
ENSMUSG00000020962	Gtf2a1	9.7409	5.61222	17.6702	18.6346	16.2153	22.8536	22.4834	25.0401	15.7429	2.10817e-07	1.89727e-06
ENSMUSG00000020963	Tshr	1.30731	2.6241	0.087038	0.0930019	0.10371	0.0280841	0.0974232	0.0624854	0.12523	2.03156e-17	1.96513e-15
ENSMUSG00000020964	Sel1l	16.0386	9.20348	27.3818	29.7323	28.009	33.3292	35.3616	26.281	24.6666	6.4747e-06	3.99632e-05
ENSMUSG00000020973	Dnaaf2	0.307264	0.170779	0.836104	0.773922	1.00451	0.971213	0.888558	0.831111	1.20563	0.000217713	0.000882186
ENSMUSG00000020974	Pole2	1.57767	4.42092	1.49844	1.28387	1.23192	1.50909	1.08911	1.05944	2.78127	0.00465314	0.0123837
ENSMUSG00000020978	Klhdc2	4.71898	3.9657	6.86406	6.73066	7.19692	7.81646	8.37033	9.1964	16.7325	5.92559e-06	3.69984e-05
ENSMUSG00000020986	Sec23a	6.98459	5.14347	9.64919	11.5256	10.1968	9.7677	10.7443	12.0693	15.1443	2.04013e-05	0.000111545
ENSMUSG00000020990	Cdkl1	3.47966	2.62381	0.790506	1.64369	1.57444	0.9927	1.27087	1.93261	0.685062	0.00668812	0.0168308
ENSMUSG00000020993	Trappc6b	9.55151	8.37655	17.738	18.5623	16.5556	20.4858	20.4425	16.5973	28.5449	2.6181e-09	3.78302e-08
ENSMUSG00000021003	Galc	1.98563	2.07195	3.33222	2.81548	3.04294	3.42699	3.78745	3.15282	2.75772	7.06963e-05	0.000332473
ENSMUSG00000021007	Spata7	1.64267	1.97992	1.10658	1.37283	1.04596	1.113	0.804544	1.08923	0.799624	0.00524918	0.0137123
ENSMUSG00000021009	Ptpn21	4.78442	4.89353	7.53732	8.82308	9.4138	8.62703	9.04325	8.28912	5.69985	1.28082e-08	1.55787e-07
ENSMUSG00000021010	Npas3	0.961591	2.04802	0.036296	0.0501196	0.0718589	0.0210806	0.0208938	0.0390859	0.0716196	2.74187e-15	1.61455e-13
ENSMUSG00000021012	Zc3h14	9.0961	5.97942	11.5218	11.5496	11.2079	10.7358	10.7944	12.3301	11.9876	0.00183986	0.00562635
ENSMUSG00000021018	Polr2h	3.82788	2.97335	1.76274	2.39418	2.00238	2.4336	2.27341	3.17408	7.34138	0.0142267	0.0316413
ENSMUSG00000021022	Ppp2r3c	2.54199	3.46992	4.54981	4.16083	4.33219	4.58236	4.28746	5.01845	6.46455	0.00120404	0.00391183
ENSMUSG00000021024	Psma6	21.1793	8.44482	38.0934	38.1999	44.6581	64.8549	59.9066	71.8066	199.421	3.67625e-06	2.41816e-05
ENSMUSG00000021025	Nfkbia	21.4677	20.4966	89.8122	76.0819	79.0327	93.8592	87.2845	68.0159	123.387	5.29763e-25	1.78154e-22
ENSMUSG00000021027	Ralgapa1	9.74228	7.79206	20.5726	21.4054	20.6569	17.6382	19.2416	17.7574	17.8647	4.77393e-17	4.24574e-15
ENSMUSG00000021028	Mbip	31.4336	10.8765	46.6507	40.7193	39.7317	49.3537	47.1091	65.1018	61.669	0.00554455	0.0143592
ENSMUSG00000021036	Sptlc2	14.5978	8.52536	32.7139	32.3567	33.6412	38.611	38.9132	35.4599	35.6064	1.09012e-10	2.21444e-09
ENSMUSG00000021037	Ahsa1	4.34848	5.45608	8.86666	10.2587	9.20446	13.4144	13.3815	8.62556	21.1448	3.55431e-05	0.000181856
ENSMUSG00000021047	Nova1	1.0501	1.78705	0.88239	0.698227	0.718303	0.390882	0.530905	0.676424	0.338145	0.00502054	0.0132136
ENSMUSG00000021051	Ppp2r5e	8.86141	6.4742	15.9146	17.0172	14.7305	16.7878	18.0641	16.1535	17.7547	6.22357e-10	1.05511e-08
ENSMUSG00000021054	Sgpp1	7.59355	4.09941	9.85748	11.0246	9.58557	11.2158	11.7088	13.9984	12.3282	0.00131282	0.00421468
ENSMUSG00000021055	Esr2	1.71505	2.14868	0.530833	1.08546	0.811705	0.250656	0.472025	0.404328	0.463048	0.00370594	0.0102435
ENSMUSG00000021056	Tex21	1.87434	4.17791	0	0.035472	0.0395561	0	0	0	0	1.30464e-10	2.61495e-09
[truncated: 11,790 more rows]

## Sheet: S3
Table S3. The 212 differential metabolites detected by untargeted LC-MS metabolomics method.
Metabolite name	Control (PBS group)										Silicosis (Silica group)										Average_Control	Average_Silicosis	Trend
	C1	C2	C3	C4	C5	C6	C7	C8	C9	C10	E1	E2	E3	E4	E5	E6	E7	E8	E9	E10
2-AMINO-4'-HYDROXY-PROPIOPHENONE	3.27321e+07	2.80664e+07	2.88034e+07	9.36332e+06	3.74833e+07	3.44223e+07	2.7691e+07	3.25507e+07	2.88018e+07	4.48237e+07	6.19522e+07	9.60107e+07	6.57014e+07	7.60094e+07	7.28439e+07	6.9016e+07	6.52655e+07	6.28064e+07	8.29099e+07	1.17557e+08	3.04738e+07	7.70072e+07	Up
OXYPURINOL	2.01675e+07	2.38339e+07	1.64673e+07	7.26901e+06	2.49548e+07	2.33097e+07	2.64827e+07	2.32598e+07	2.96054e+07	3.33252e+07	4.66424e+07	5.17374e+07	4.21176e+07	4.4412e+07	4.18393e+07	4.25512e+07	4.63325e+07	5.05475e+07	6.00601e+07	6.52494e+07	2.28675e+07	4.91489e+07	Up
NETILMICIN	1.40197e+08	6.29475e+07	1.9206e+07	7.48454e+07	4.32732e+07	2.83781e+07	2.34814e+07	3.03951e+07	4.0553e+07	6.52606e+07	8.74035e+07	8.32696e+07	9.99417e+07	1.73189e+08	3.08685e+07	3.98408e+07	4.70283e+07	7.53049e+07	4.09517e+07	3.95585e+07	5.28537e+07	7.17356e+07	Up
PROSTAGLANDIN I2	6.96045e+06	2.23316e+07	1.52805e+07	5.24116e+06	1.94913e+07	1.30829e+07	1.73998e+07	1.58494e+07	1.16824e+07	7.93566e+06	2.81842e+07	2.68782e+07	4.21618e+07	2.67326e+07	2.49801e+07	160502	2.43893e+07	3.78847e+07	3.96857e+07	5.54105e+07	1.35255e+07	3.06468e+07	Up
ISOBUTYRYL CARNITINE	7.38819e+06	5.87182e+06	5.11288e+06	6.87189e+06	8.55941e+06	3.65595e+06	1.19432e+07	6.63831e+06	7.58915e+06	1.11362e+07	1.98818e+07	4.57977e+07	2.33562e+07	1.05912e+07	2.21444e+07	1.81436e+07	2.18804e+07	1.13622e+07	1.34516e+07	3.03831e+07	7.4767e+06	2.16992e+07	Up
6-ACETAMIDO-3-OXOHEXANOATE	596321	354863	158350	290404	103578	163926	221289	714314	122220	674387	4.28303e+06	629383	1.11938e+08	1.46568e+07	7.04136e+06	535961	200864	285519	212917	1.68254e+06	339965	1.41467e+07	Up
CYSTEINEGLUTATHIONE DISULFIDE	3.15156e+07	2.20887e+07	8.57642e+06	1.82814e+06	1.00309e+07	1.84314e+07	1.88037e+06	1.20593e+07	1.51076e+07	3.74573e+07	3.03702e+07	2.54561e+07	3.11345e+07	2.58992e+07	3.60755e+07	2.71354e+07	2.94645e+07	2.34446e+07	2.38341e+07	3.99073e+07	1.58976e+07	2.92721e+07	Up
2-METHYLBUTYROYLCARNITINE	6.69359e+06	7.96366e+06	5.42209e+06	3.09616e+06	3.2306e+06	3.49437e+06	1.00233e+07	1.76814e+06	5.03321e+06	8.97543e+06	1.69561e+07	2.93315e+07	1.90582e+07	6.72425e+06	2.57404e+07	1.24814e+07	2.52725e+07	9.03631e+06	1.59697e+07	2.04451e+07	5.57005e+06	1.81016e+07	Up
DEOXYGUANOSINE 5'-MONOPHOSPHATE	2.95642e+06	2.57503e+06	1.16135e+06	127116	5.27087e+06	1.59833e+06	2.78279e+06	2.23483e+06	3.10144e+06	6.88897e+06	1.31021e+07	1.07432e+07	9.42739e+06	1.06716e+07	1.29441e+07	1.19272e+07	1.07809e+07	1.2222e+07	1.56964e+07	1.59293e+07	2.86971e+06	1.23444e+07	Up
URACIL	2.53108e+06	2.9028e+06	1.64805e+06	571089	4.36751e+06	2.36446e+06	4.08864e+06	4.32604e+06	4.64891e+06	4.2561e+06	8.18059e+06	8.27716e+06	1.6296e+07	1.15229e+07	7.3856e+06	7.24741e+06	9.80215e+06	1.32548e+07	1.53933e+07	2.27114e+07	3.17047e+06	1.20071e+07	Up
FOSTHIAZATE	6.2444e+06	4.21522e+06	4.26526e+06	251634	6.25069e+06	5.98093e+06	3.61547e+06	8.04457e+06	1.61779e+06	5.75887e+06	8.37924e+06	8.4785e+06	2.04163e+07	2.14705e+07	7.29518e+06	8.4497e+06	1.9292e+07	7.99432e+06	1.59672e+07	1.53987e+07	4.62448e+06	1.33142e+07	Up
8-DEOXY-J2-ISOP	1.58527e+06	1.78951e+06	1.64739e+06	679183	1.34519e+06	1.60178e+06	2.15298e+06	1.32727e+06	2.00652e+06	457961	8.08335e+06	1.62688e+07	1.04015e+07	3.60994e+06	6.77085e+06	115897	8.51032e+06	5.01987e+06	6.93976e+06	1.53147e+07	1.45931e+06	8.10349e+06	Up
ACETANILIDE	6.2962e+06	5.19532e+06	5.72194e+06	2.28923e+06	6.52299e+06	6.15993e+06	5.69827e+06	5.84769e+06	5.3686e+06	7.98419e+06	1.08011e+07	1.53995e+07	1.06031e+07	1.18914e+07	1.16714e+07	1.23903e+07	9.62319e+06	1.04318e+07	1.31912e+07	1.73322e+07	5.70844e+06	1.23335e+07	Up
8-ISO PROSTAGLANDIN A2	1.57589e+06	1.78273e+06	1.50874e+06	584230	1.37168e+06	1.64314e+06	2.08647e+06	1.38138e+06	1.96887e+06	476081	7.92798e+06	1.49815e+07	1.09536e+07	3.46601e+06	6.2105e+06	114101	8.27218e+06	5.374e+06	6.91241e+06	1.63065e+07	1.43792e+06	8.05188e+06	Up
OXOLINIC ACID	4.16122e+06	2.65728e+06	2.76604e+06	184170	3.95557e+06	3.80751e+06	2.30895e+06	5.44446e+06	975167	3.99714e+06	5.24769e+06	5.44795e+06	1.5051e+07	1.53576e+07	4.549e+06	7.02401e+06	1.40553e+07	5.12182e+06	1.13426e+07	1.12701e+07	3.02575e+06	9.44671e+06	Up
2-AMINO-4-ETHOXY-3-HYDROXYBUTANOIC ACID	1.55561e+06	930973	201992	151973	191325	197328	414106	1.77371e+06	278572	887738	7.08934e+06	9.57721e+06	1.45937e+06	4.8121e+06	3.39494e+06	7.58952e+06	468422	4.32012e+06	1.68708e+06	1.80696e+07	658333	5.84677e+06	Up
(R)-(+)-2-PYRROLIDONE-5-CARBOXYLIC ACID	1.1041e+07	1.05242e+07	1.14921e+07	9.21772e+06	8.77046e+06	8.02711e+06	9.55704e+06	1.02855e+07	7.59205e+06	8.77513e+06	1.5866e+07	1.4869e+07	1.35336e+07	1.29793e+07	1.46996e+07	1.44834e+07	1.60802e+07	1.24203e+07	14209287	1.56758e+07	9.52824e+06	1.44817e+07	Up
19(R)-HYDROXY PGF2	1.17742e+07	1.00718e+07	8.10912e+06	4.11244e+06	9.49581e+06	9.94295e+06	8.90325e+06	6.50211e+06	6.04824e+06	2.8622e+06	1.40946e+07	1.63136e+07	1.64999e+07	1.104e+07	1.21571e+07	235115	1.09824e+07	1.44421e+07	1.33682e+07	1.8102e+07	7.78221e+06	1.27235e+07	Up
NORETHYNODREL	1.25112e+06	1.35618e+06	1.20885e+06	762079	1.04297e+06	1.19087e+06	1.54766e+06	978329	1.43838e+06	713703	5.66406e+06	1.11147e+07	6.9981e+06	2.454e+06	4.47496e+06	464537	5.78742e+06	3.28617e+06	4.72913e+06	1.03107e+07	1.14901e+06	5.52837e+06	Up
GLU-CYS	5.18049e+06	1.69803e+06	495936	69251.9	292842	238093	971520	1.33095e+06	425793	1.12528e+06	8.2055e+06	2.1783e+06	1.97731e+06	4.51396e+06	4.07922e+06	1.09373e+07	1.51403e+06	1.33915e+06	1.09891e+06	1.3316e+07	1.18282e+06	4.91596e+06	Up
PROSTAGLANDIN B2	5.97474e+06	4.92868e+06	3.85141e+06	1.93199e+06	4.96985e+06	4.60149e+06	4.70704e+06	3.26931e+06	3.08139e+06	1.24554e+06	8.35113e+06	9.87937e+06	1.10261e+07	6.19622e+06	6.25386e+06	54888.5	5.92343e+06	8.129e+06	7.72358e+06	1.22251e+07	3.85614e+06	7.57626e+06	Up
20-HYDROXY LTB4	1.34144e+06	1.51409e+06	1.40115e+06	669298	1.131e+06	1.16074e+06	1.22834e+06	832160	1.0714e+06	251801	5.60312e+06	8.81202e+06	4.42663e+06	2.52342e+06	4.75326e+06	82035.5	4.90827e+06	2.76573e+06	3.71212e+06	7.25836e+06	1.06014e+06	4.4845e+06	Up
N-(3S-HYDROXYDECANOYL)-L-SERINE	3.90276e+06	942395	922695	1.15451e+06	1.32313e+06	937479	1.34176e+06	1.16952e+06	2.10801e+06	2.13249e+06	6.90923e+06	8.34295e+06	4.13055e+06	3.29631e+06	2.09838e+06	3.74417e+06	2.64041e+06	3.49329e+06	5.13618e+06	8.8473e+06	1.59347e+06	4.86388e+06	Up
3-HYDROXYISOVALERYLCARNITINE	8.28295e+06	5.57716e+06	4.81342e+06	1.74517e+06	3.41029e+06	3.32864e+06	4.19761e+06	2.48805e+06	3.39047e+06	7.00722e+06	8.96452e+06	1.07511e+07	6.44734e+06	3.94613e+06	8.94163e+06	8.98505e+06	9.04674e+06	4.74794e+06	5.63563e+06	9.03958e+06	4.4241e+06	7.65056e+06	Up
ALIBENDOL	474410	650642	729859	665307	676418	718173	1.47434e+06	2.10318e+06	1.05144e+06	762806	5.06655e+06	5.31207e+06	2.35e+06	3.39951e+06	5.16249e+06	2.57216e+06	1.07471e+06	3.07161e+06	1.88615e+06	6.94157e+06	930657	3.68368e+06	Up
MAZINDOL	787772	781451	398418	67488.4	836677	602561	734006	433246	735290	594083	2.841e+06	2.719e+06	4.18319e+06	2.63033e+06	1.69785e+06	1.33734e+06	2.35798e+06	3.00924e+06	3.36573e+06	6.12854e+06	597099	3.02702e+06	Up
LYS-TYR	1.63262e+06	1.3419e+06	1.02868e+06	391435	1.70019e+06	777737	629073	933839	982705	1.76351e+06	3.74875e+06	4.23236e+06	2.11731e+06	4.66029e+06	2.3241e+06	2.77269e+06	2.37155e+06	3.47272e+06	5.38694e+06	4.3712e+06	1.11817e+06	3.54579e+06	Up
SULFAMETHAZINE	1.92151e+08	1.78349e+08	1.85898e+08	1.16751e+08	1.24595e+08	7.20218e+07	8.10819e+07	7.95293e+07	5.35251e+07	5.2777e+07	1.66824e+08	1.80285e+08	1.57315e+08	1.65414e+08	1.20693e+08	7.75228e+07	8.19891e+07	7.75163e+07	8.32332e+07	4.97686e+07	1.13668e+08	1.16056e+08	Up
HUPERZINE A	47679.6	475350	154343	16646	245363	299805	539387	833661	450358	527000	1.41836e+06	4.57011e+06	1.36529e+06	5.07454e+06	2.99069e+06	2.70843e+06	1.14713e+06	1.94847e+06	969839	2.45646e+06	358959	2.46493e+06	Up
3-FORMYLINDOLE	1.54371e+06	1.34091e+06	1.1355e+06	510419	1.4552e+06	1.6506e+06	1.42342e+06	1.42369e+06	1.70584e+06	1.94553e+06	2.92283e+06	4.83265e+06	3.41229e+06	2.88812e+06	2.929e+06	2.93046e+06	2.90303e+06	2.71537e+06	3.14422e+06	5.19824e+06	1.41348e+06	3.38762e+06	Up
19(R)-HYDROXY-PGA2	1.13384e+06	763604	460464	186625	617931	469716	520021	386108	243504	200308	2.30767e+06	2.77722e+06	2.32072e+06	1.84325e+06	1.91698e+06	11499.2	2.50558e+06	1.28725e+06	1.92055e+06	3.48729e+06	498212	2.0378e+06	Up
N-PALMITOYL GLUTAMIC ACID	174557	86266.5	97631.3	225738	185690	124022	281887	195934	288276	275796	670523	9.00267e+06	1.02949e+06	363728	411635	496997	489185	778460	1.37283e+06	2.3722e+06	193580	1.69877e+06	Up
7,8-DIHYDROBIOPTERIN	778320	736237	663644	613602	636205	617830	506901	610716	622207	761107	2.53298e+06	3.07291e+06	1.84099e+06	1.36457e+06	1.8936e+06	1.90862e+06	2.4399e+06	1.40831e+06	2.12889e+06	2.88054e+06	654677	2.14713e+06	Up
VILAZODONE	1.12062e+06	398351	105339	5805.54	30588.8	303707	161116	59837.1	331773	127869	3.68714e+06	2.16543e+06	2.49216e+06	620065	317037	4464.87	79814.3	2.19632e+06	2.27919e+06	1.70731e+06	264500	1.55489e+06	Up
PROSTAGLANDIN J2	317772	399347	249736	82562.6	361809	322328	140085	127875	171046	51311.9	1.95021e+06	3.19276e+06	1.00838e+06	498116	1.45819e+06	17132.2	741850	1.06962e+06	2.39622e+06	2.30275e+06	222387	1.46352e+06	Up
GLY-TRP-ASP	781877	499695	420555	174335	1.03139e+06	391301	772004	689096	566913	792188	912045	1.19093e+06	2.17575e+06	2.6199e+06	1.00867e+06	1.09307e+06	947656	2.38438e+06	2.18243e+06	3.28169e+06	611935	1.77965e+06	Up
ASP-PHE METHYL ESTER	1.88645e+06	769923	391433	50704.7	771351	750707	1.02857e+06	695918	582291	1.90965e+06	1.45806e+06	1.89389e+06	1.61385e+06	1.09898e+06	2.06952e+06	1.74509e+06	1.39581e+06	2.11508e+06	1.54097e+06	3.97554e+06	883701	1.89068e+06	Up
SANNAMYCIN B	107309	113955	57802.3	48267.6	2.3819e+06	75480.6	70504.4	927653	86433.4	60450.8	426547	663381	1.22962e+06	1.87819e+06	360633	52269.4	434055	2.04696e+06	3.72446e+06	2.22116e+06	392975	1.30373e+06	Up
JASMOLONE	402240	242899	248356	357743	486366	342430	333907	300473	267933	378178	354172	2.0322e+06	861727	600143	1.69026e+06	763913	1.08995e+06	653485	841438	2.90661e+06	336053	1.17939e+06	Up
ASN-GLN-PRO-ILE	176186	386370	44689.4	26895.5	42911.6	122623	189549	85718	313556	86050.5	1.46965e+06	1.51764e+06	251421	392882	718705	20963.2	226458	1.38072e+06	3.51611e+06	386409	147455	988096	Up
JUVOCIMENE 2	1.11758e+06	825649	703121	342652	922982	809345	860289	575821	626128	198164	1.68041e+06	2.06979e+06	2.47486e+06	1.03861e+06	1.1922e+06	77745.9	1.09648e+06	1.64858e+06	1.63917e+06	2.37894e+06	698174	1.52968e+06	Up
CHROMOTROPIC ACID	519132	601180	240757	136201	452955	446024	753253	380006	652945	968003	1.28211e+06	1.74888e+06	1.38805e+06	831547	1.24532e+06	1.02092e+06	1.34535e+06	993969	1.34139e+06	2.15352e+06	515046	1.3351e+06	Up
ATPA	461318	428798	276760	214846	290677	380899	825533	319800	526910	691316	1.39835e+06	1.14425e+06	1.62619e+06	905174	735252	887978	989048	1.04117e+06	1.25729e+06	1.87098e+06	441686	1.18557e+06	Up
MET-LEU-ILE-LEU	4.58753e+06	2.07595e+06	837180	2.25663e+06	1.29356e+06	1.02825e+06	973359	1.04551e+06	1.08965e+06	1.88417e+06	4.53934e+06	3.959e+06	2.95448e+06	4.71482e+06	1.03202e+06	1.02645e+06	1.44618e+06	2.08938e+06	1.25597e+06	1.25702e+06	1.70718e+06	2.42747e+06	Up
MEFEXAMIDE	333500	373927	375957	311886	366662	325254	376853	359251	387666	292292	1.06443e+06	2.01049e+06	1.20637e+06	541164	846694	310898	1.04271e+06	674857	879843	1.8083e+06	350325	1.03858e+06	Up
1-BENZYLIMIDAZOLE	327493	322402	253641	142937	349020	424098	320736	344837	362018	531219	824956	1.45627e+06	942513	760823	730858	760975	722773	793108	921594	1.51317e+06	337840	942704	Up
PHE-TRP-GLY	195068	158868	124097	31389.9	171800	216019	144536	137130	182013	220671	648900	1.3442e+06	639799	557673	541314	458414	384749	406790	472446	1.028e+06	158159	648229	Up
17-METHYL-18-NORANDROSTA-4,13(17)-DIEN-3-ONE	91349.9	100028	102462	46122.1	84326.7	79602.9	113452	77481.3	112473	40474.7	559981	1.16539e+06	692990	207971	458963	26257.8	566291	293986	407386	1.03148e+06	84777.3	541070	Up
L-HISTIDINE	404582	362044	344869	208703	358208	351880	281540	335864	320010	508008	864949	1.33798e+06	733634	682754	634524	646130	606247	572797	740840	1.19236e+06	347571	801221	Up
GLU-CYS-CYS-SER	67535.8	55430.3	32003	31385	38217.3	46053.8	68127.2	31593.1	58008.4	56169.1	383713	350003	789121	819294	186256	274910	308208	319478	440491	1.05265e+06	48452.3	492412	Up
10E,16-HEPTADECADIEN-8-YNOIC ACID	93441	103635	170329	135602	117988	353427	168668	131710	106755	63881.5	515981	1.31138e+06	474104	315740	541682	41381.4	249166	257581	608433	1.22213e+06	144544	553758	Up
DEHYDROEPIANDROSTERONE	305408	309931	329176	218660	242009	310482	254881	193320	313217	246876	771357	1.24456e+06	683016	360402	585704	204809	597891	351914	409066	1.13806e+06	272396	634678	Up
ANCITABINE	62643.6	54178.2	57634.8	39977	87751.3	47336.9	107365	86869.2	71389.8	98474.4	372793	324252	569090	348241	124975	163935	248488	369959	516969	1.25415e+06	71362.1	429285	Up
DIISODECYL PHTHALATE	2.22641e+07	2.10449e+07	1.93028e+07	2.05085e+07	1.95173e+07	3.0659e+07	1.36104e+07	3.18874e+07	1.11374e+07	3.02507e+07	1.7825e+07	2.39672e+07	2.61156e+07	2.45079e+07	2.30354e+07	2.55899e+07	1.18598e+07	2.46444e+07	2.39385e+07	2.22668e+07	2.20183e+07	2.23751e+07	Up
ECKLONIALACTONE A	122561	131141	115976	44329.7	108925	104005	134135	83488.1	128017	52775.9	520320	943173	595546	201369	353482	19704.5	425496	261289	379306	889815	102535	458950	Up
19(R)-HYDROXY-PGE2	210082	150864	87498.4	36578.5	150101	105149	103610	81087	54566	46734.3	509912	692020	484510	385616	424269	4017.31	478113	225284	367657	744902	102627	431630	Up
3-PINANONE OXIME	1.15319e+06	1.55214e+06	828494	981402	543110	425102	1.10487e+06	985625	354797	697158	1.24584e+06	856347	930841	661422	866903	624188	681652	1.89857e+06	1.99494e+06	2.12845e+06	862589	1.18892e+06	Up
3-DEOXYESTRADIOL	137654	133442	130172	98483.5	88626	122062	151258	113502	162464	84726.8	380005	777201	512255	155495	353818	64589.2	378069	279215	318479	829380	122239	404851	Up
FLAZINE METHYL ETHER	158296	181202	168956	28695.9	166785	236889	39710	202601	196848	141002	390119	352595	499557	608464	136985	353774	152960	642534	830324	320284	152099	428760	Up
GAMMA-GLUTAMYLLEUCINE	501844	264253	287154	160035	300603	251120	293235	218309	262986	648692	539477	1.51639e+06	447384	382541	402829	643100	433930	320433	447316	482966	318823	561636	Up
17(R)-RESOLVIN D1	380969	381198	400862	186977	283986	327619	299815	187836	262386	88020.1	864578	959784	243010	236528	664664	34744.2	595235	493529	418994	628089	279967	513916	Up
GLU-LEU-THR-LYS	214322	167244	55563.6	145645	186362	87839.3	299066	124490	191349	160286	548142	598658	476903	492441	177313	90272.8	150698	484630	459140	396568	163217	387477	Up
IMIDOCARB	881990	542646	218277	962092	486619	494660	217032	780555	737361	344905	1.31924e+06	717573	451920	2.37752e+06	357162	205890	319235	454473	273027	350525	566614	682656	Up
9-OXOODE	34281.4	44829.6	30962	31074.9	29430	44391.8	8410.18	0	8915.99	15138.4	40321.5	589827	47888.6	44063.1	252159	6373.84	8567.91	25516	35313.1	71768.8	24743.4	112180	Up
PROSTAGLANDIN D2	20550.2	25366.3	21995.8	13185	22426.7	23417.2	42287.1	22746.3	28264.1	5054.42	90864.3	142370	119397	39756	72070.1	948.104	99054.2	71990.5	88528.8	158650	22529.3	88363	Up
MG(24:1(15Z)/0:0/0:0)	6.15814e+06	6.28506e+06	5.48294e+06	6.12478e+06	6.00581e+06	3.11095e+06	3.87227e+06	4.15219e+06	3.79032e+06	4.73703e+06	5.08006e+06	6.79164e+06	7.26454e+06	7.29908e+06	7.20743e+06	3.32076e+06	3.05571e+06	3.73288e+06	3.07545e+06	3.11849e+06	4.97195e+06	4.9946e+06	Up
3-HYDROXYDODECANOYL CARNITINE	8697.93	2686.77	2165.74	7877.58	6740.08	2893.97	10280.8	5892.08	8972.15	7050.86	19706.8	52787.2	21931.8	9759.4	8820.99	10104.1	9169.87	19166.1	27480	36825.3	6325.8	21575.2	Up
BUTYRYLCARNITINE	9929.16	9072.68	5366.24	5704.79	7883.9	4914.22	25825.2	3811.18	9890.41	11753.4	19477.7	41063.4	29840.1	9394.99	36321.4	15792.3	26815.7	13746.8	18069.2	28397.1	9415.11	23891.9	Up
ALOESOL	15031.8	6591.35	8458.44	1978.91	6737.6	8686.49	16995.5	17551.8	8765.15	7710.21	25504.2	24295.8	12733.3	17310.1	32690.4	18835.1	10136.4	20699.3	12925.9	39315.1	9850.73	21444.6	Up
3A,7B,12A-TRIHYDROXYOXOCHOLANYL-GLYCINE	1862.55	1421.41	255.007	82.3094	82.0727	1120.94	382.781	424.066	1941.02	235.984	11412.5	11213	9534.98	3063.12	1121.26	24116.2	293.81	25086.3	29981.9	7255.1	780.813	12307.8	Up
TYROSYL-LYSINE	9548.98	8798.07	6648.18	3628.84	12797.8	5277.14	5807.26	7363.55	6653.26	9419.69	19372.8	17527.4	10567.7	24333.5	11826.3	13940.1	12614.8	22235.4	31795.9	20118	7594.28	18433.2	Up
XANTHOSINE	6743.22	6225.08	3403.09	662.221	5991.65	4374.78	8411.74	3791.72	5354.61	4458.3	13747.7	10778.6	18429.2	12016.7	9358.8	7426.38	12021.5	17974.8	17585.7	25504.9	4941.64	14484.4	Up
GAMMA-EUDESMOL RHAMNOSIDE	1141.01	433.625	459.972	2433.87	1598.33	736.002	3072.87	1703.66	2177.46	1636.49	4488.62	52168.5	7906.71	2294.02	2647.63	3220.34	3428.78	6649.8	10763.7	14321.1	1539.33	10788.9	Up
4-CARBOXYPYRAZOLE	2985.34	3685.55	2067.95	936.824	6344.72	2940.3	7190.95	6239.06	5802.62	4305.03	7826.95	6389.18	15179.2	11225.1	7084.31	6908.04	9752.99	15685.8	16250.1	19409.4	4249.84	11571.1	Up
RIBOFLAVIN	6720.89	4437.18	3641.98	2244.74	11062.4	3609.74	9963.52	7342.86	5028.56	5894.79	6340.68	6608.17	15768.5	19446.5	6923.29	7600.15	7086.03	21792.2	16940.7	20999.9	5994.66	12950.6	Up
N-METHYL PROLINE	4112.8	3842.48	3365.69	1147.39	6321.4	4911.05	6370.29	6101.94	6704.6	5842.79	10175.6	11271.1	12528.9	12273.2	7814.96	7384.87	9122.64	13861.6	14618.4	18794.6	4872.04	11784.6	Up
CYCLO(LEU-PHE)	3659.65	2903.72	1248.82	178.597	1530.77	2090.05	4517.52	5187.27	2976.05	2889.37	5297.85	14285.4	4924.93	17228.3	11842.8	12440.6	6263.43	8440.5	5290.74	8934.13	2718.18	9494.87	Up
BISNORCHOLIC ACID	503.213	478.688	444.315	56.5525	719.825	807.185	819.389	603.74	286.93	15.7153	8689.82	16451.4	6320.67	2006.28	4205.18	16.0906	5375.86	2659.33	4936.95	12883.7	473.555	6354.52	Up
1-HYDROXY-2-OXOPROPYL TETRAHYDROPTERIN	1791.84	1683.86	1437.57	736.737	1539.95	1113.39	1338.28	1222.18	1154.08	1944.49	8705.42	8476.49	5845.75	4209.34	5834.76	6299.4	8696.2	5132.51	7684.71	8881.75	1396.24	6976.63	Up
BETA-CORTOLONE	2083.43	799.033	592.721	1669.67	1592.07	627.301	2625.25	1410.19	2286.2	2334.07	7886.41	23312.3	6158.68	2124.23	2242.93	2866.16	3524.12	4601.05	5710.69	12331.3	1601.99	7075.79	Up
8-ISOPROSTAGLANDIN E1	2414.05	2447.46	2041	768.138	7795.57	2581.28	3285.68	4117.34	2320.09	365.681	7018.06	10606.8	10637.8	2569.58	7280.86	3208.22	7378.58	5875.81	6987.27	16954.5	2813.63	7851.75	Up
PROSTAGLANDIN E3	551.312	470.742	240.108	111.527	398.143	273.406	446.304	224.62	268.378	11.2395	5071.1	6445.2	5523.73	1796.21	3238.26	1571.32	5167.64	2290.52	3334.42	9066.51	299.578	4350.49	Up
SONCHUIONOSIDE C	1710.54	1558.42	1161.48	391.927	1884.26	1847.24	2170.43	1624.47	1860.33	1741.21	4923.75	8325.11	4761.97	4307.77	4159.31	3353.23	3003.03	3819.4	4106.46	6960.98	1595.03	4772.1	Up
5-HEPTYLTETRAHYDRO-2-OXO-3-FURANCARBOXYLIC ACID	2017.97	620.36	1423.24	2717.42	2804.21	1644.59	2770.53	1347.35	428.579	1932.5	1669.07	5126.51	2876.92	3081.8	7000.93	5755.39	5148.47	1937.64	2939.53	12822.7	1770.67	4835.9	Up
(S)-VALERIANINE	2085.15	1323.46	408.014	31.1727	987.009	1513.65	772.193	842.467	1608.51	1370.47	1595.46	7019.98	3011.14	6666.52	3629.1	4623.32	1882.38	4600.4	4414.73	2843.23	1094.21	4028.63	Up
PROSTAGLANDIN G2	2150.37	1996.4	846.88	115.615	2823.83	1878.8	1593.07	1492.45	916.677	234.66	2510.53	2324.33	7039.15	2263.99	2896.24	34.464	1687.66	7909.92	4058.44	12436.8	1404.87	4316.15	Up
INEKETONE	1263.8	922.336	764.364	397.078	5066.5	1396.03	1933.97	3273.64	989.921	192.284	4311.42	4589.75	6348.22	2413.98	2581.06	2504.17	2361.27	6462.99	3779.6	9451.33	1619.99	4480.38	Up
11-HYDROXYANDROSTERONE	738.341	850.575	790.141	450.736	730.576	755.603	1463.43	661.201	903.771	114.567	3810.12	6568.12	4781.03	1465.52	2746	18.4901	3887.29	2723.08	3382.21	6331.72	745.894	3571.36	Up
(3B,6B,8B,12A)-8,12-EPOXY-7(11)-EREMOPHILENE-6-ANGELOYLOXY-8,12-DIMETHOXY-3-OL	474.347	289.909	307.738	244.885	342.698	510.491	649.467	182.346	203.975	17.9732	3834.73	5373.15	3898.48	765.092	1371.38	336.738	2373.53	1768.85	2435.72	6202.65	322.383	2836.03	Up
GAMMA-L-GLUTAMYL-L-PIPECOLIC ACID	939.972	613.244	442.465	293.679	514.082	584.154	756.631	441.909	481.362	781.741	5263.02	6215.55	3240.63	1877.17	970.365	1404.88	2661.81	1545.65	1649.25	3107.79	584.924	2793.61	Up
ARGININOSUCCINIC ACID	1256.29	429.054	253.413	273.925	417.993	265.672	449.355	266.901	598.885	892.042	5228.5	4724.5	2834.84	1403.15	1753.13	794.078	1362.45	1868.93	2072.95	4259.32	510.353	2630.18	Up
DECANOYLCARNITINE	1869.27	600.624	447.407	263.173	816.696	489.856	1769.82	1052.62	2359.25	1454.66	6328.88	7119.68	3254.35	800.294	2049.27	773.122	2092.65	2124.59	1991.33	5577.59	1112.34	3211.18	Up
LEUCYL-ASPARTATE	1065.13	1013.03	502.043	638.088	726.079	818.274	3542.44	854.724	1378.54	1600.69	3903.96	2438.28	4397.59	2383.9	1686.2	2220.58	2586.15	3412.28	3894.06	4385.32	1213.9	3130.83	Up
11-PEROXY-5Z,8Z,12E,14Z-EICOSATETRAENOATE	263.448	169.846	245.102	13.2641	204.714	313.338	493.189	182.073	36.946	71.6757	2920.65	3384.75	2703.69	620.656	1132.27	187.673	1959.02	1229.91	1755.37	3991.95	199.36	1988.6	Up
BUPRENORPHINE	130.949	199.03	343.986	179.293	1305.64	109.746	133.939	55.8975	116.757	21.8374	2114.12	2522.21	2261.87	769.963	745.643	1101.27	299.967	3687.45	3936.4	2305.14	259.708	1974.4	Up
ORTHO-HYDROXYPHENYLACETIC ACID	979.887	572.399	522.543	46.9532	1147	911.909	735.916	1724.14	173.65	802.055	969.225	812.817	4237.03	4532.96	873.069	1454.62	4228.12	1317.7	3169.67	1999.14	761.645	2359.43	Up
COLUPOX A	336.641	184.073	17.4589	182.541	1487.45	115.04	20.6848	18.6469	230.222	224.83	2191.89	2026.98	2569.37	677.706	158.641	1020.57	19.4199	3878.65	3782.21	1763.29	281.758	1808.87	Up
(R)-3-HYDROXYBUTYRYLCARNITINE	47.4886	37.9273	44.7169	57.4941	102.102	48.6262	72.4282	25.9106	75.5105	34.9305	7631.18	3763.84	130.082	49.4231	1063.45	1524.55	344.63	61.6854	68.5516	98.0972	54.7135	1473.55	Up
ANNOGLABASIN F	110.948	81.7227	99.3274	24.1618	124.699	224.533	234.661	63.3051	19.4764	21.7941	1684.33	3632.72	1884.39	517.94	946.332	18.5498	751.13	923.721	788.155	3999.78	100.463	1514.71	Up
2-[4-(3-HYDROXYPROPYL)-2-METHOXYPHENOXY]-1,3-PROPANEDIOL	1278.58	484.004	452.142	854.81	1488.81	477.444	1218.28	1118.34	875.787	653.163	4971.86	3295.13	2005.97	1192.86	1789.95	1497.81	1824.85	1994.53	1508.19	2863	890.135	2294.42	Up
CRITHMUMDIOL	268.751	457.85	666.391	600.41	434.33	1447.42	904.868	477.578	334.565	66.5137	1859.65	3673.68	1716.32	1075.78	1907.85	397.625	823.991	990.139	2380.8	4015.44	565.867	1884.13	Up
PROSTAGLANDIN F1A	549.013	242.047	128.481	25.8831	463.93	486.558	658.756	243.852	163.555	51.8775	1697.1	1953.72	2200.11	948.63	635.487	347.303	699.565	1584.01	1457.13	3001.58	301.395	1452.46	Up
MACROPHORIN B	466.736	625.766	573.81	289.996	874.275	717.626	289.984	193.243	67.4933	32.0788	2397.22	2333.03	898.693	669.462	1348.32	649.237	700.853	975.394	2216.17	2312.82	413.101	1450.12	Up
CINNATRIACETIN A	175.04	123.961	70.7292	42.1484	219.92	119.191	230.744	88.1611	291.308	59.6187	1909.83	1859.18	2053.73	240.89	725.347	52.919	740.456	578.041	1225.37	1654.91	142.082	1104.07	Up
STEREBIN E	229.386	12.5013	32.5489	180.087	26.2087	27.9075	449.968	81.3117	157.368	89.0387	488.975	6626.87	510.239	210.623	178.49	343.895	244.213	731.541	598.274	386.999	128.633	1032.01	Up
SEROTONIN	576.782	597.793	457.074	322.45	747.125	817.885	850.668	758.336	722.79	845.414	1318.94	1906.51	1470.98	1200.29	1152.46	1179.08	1182.84	1567.56	1654.87	2186.4	669.632	1481.99	Up
GAMMA-GLUTAMYL-S-METHYLCYSTEINE SULFOXIDE	799.983	193.925	271.966	460.717	592.868	134.418	667.039	990.918	183.073	825.453	1027.65	1068.66	1151.65	1839.76	679.589	1598.82	789.488	686.289	2277.6	2077.4	512.036	1319.69	Up
L-HOMOSERINE	663.378	498.514	549.683	364.241	734.791	557.688	631.933	648.658	659.96	650.838	1480.4	2119.83	1095.3	1211.95	919.797	678.244	1086.84	1082.56	1366.67	1650.62	595.968	1269.22	Up
DIDEMETHYLCITALOPRAM	855.322	167.636	82.1061	987.584	187.818	124.061	111.548	138.245	7.38056	404.007	157.997	244.784	1271.62	2389.81	406.429	653.175	480.811	1239.5	1410.04	1205.78	306.571	945.994	Up
13'-CARBOXY-GAMMA-TOCOTRIENOL	203.898	31.5669	112.042	79.5153	196.305	74.8058	404.885	205.643	171.524	246.508	1556.81	972.607	1326.44	403.959	121.555	87.8489	527.02	977.017	761.455	1029.19	172.669	776.39	Up
METHYL BETA-D-GLUCOPYRANOSIDE	309.936	296.076	208.635	483.071	550.297	250.717	1113.41	482.413	750.762	376.314	1993.94	2223.86	888.597	837.52	604.304	578.325	606.23	840.687	661.428	814.507	482.163	1004.94	Up
(E)-5,8-MEGASTIGMADIEN-4-ONE	108.285	123.549	118.659	55.4674	87.4414	97.5884	213.943	88.6448	123.516	14.4534	598.665	1063.92	741.724	240.934	434.162	120.124	689.94	476.573	639.165	1064	103.155	606.921	Up
SALSOLINE-1-CARBOXYLATE	133.329	85.2432	55.9647	30.2366	191.706	136.445	224.374	129.439	88.9519	34.6625	654.004	757.473	1024.06	564.335	288.979	19.6419	413.476	472.512	392.83	1262.15	111.035	584.945	Up
(6S,8Z)-6-HYDROXY-3-OXOTETRADECENOIC ACID	181.644	46.586	143.81	253.83	340.407	237.73	331.505	150.33	59.0974	203.495	282.208	841.693	531.24	320.349	789.435	614.873	789.455	305.159	375.783	1626.31	194.844	647.65	Up
LYCOPERSICONOLIDE	13.509	32.2776	94.1737	76.5086	24.4452	56.5545	60.0116	60.706	119.271	151.216	558.905	1395	458.186	43.9371	473.154	373.408	323.462	91.2472	385.523	1055.84	68.8673	515.866	Up
LACTAPIPERANOL C	217.685	119.582	110.403	233.804	117.064	147.786	735.232	186.13	373.988	152.369	1153.68	1188.54	525.194	273.402	279.889	333.754	210.594	659.378	452.42	1474.56	239.404	655.141	Up
DESGLYMIDODRINE	189.799	103.142	141.086	141.502	297.25	128.055	85.1208	194.816	82.2908	70.8387	211.486	578.656	393.596	553.994	483.165	553.116	980.473	393.378	813.232	548.159	143.39	550.926	Up
N5-ACETYL-N2-GAMMA-L-GLUTAMYL-L-ORNITHINE	92.5759	90.8645	60.1787	143.394	40.5757	50.3223	82.3887	45.5626	78.3205	76.9346	792.826	500.016	502.615	279.519	209.243	340.534	549.511	228.084	343.505	618.098	76.1117	436.395	Up
1-HYDROXYACORENONE	71.2324	95.8908	98.6562	51.9502	60.6071	110.128	162.891	75.1738	128.943	19.7898	355.769	794.788	596.452	165.694	564.25	236.132	448.444	122.818	163.241	752.307	87.5263	419.99	Up
NICOTINAMIDE RIBOSIDE	121.492	148.01	24.0059	112.124	11.881	84.4937	106.219	64.8062	125.601	129.331	638.531	573.039	325.037	123.678	377.697	226.895	179.932	316.15	295.143	1189.61	92.7965	424.571	Up
ENT-6R,16BOH,17-TRIHYDROXY-7-OXO-6,7-SECO-19,6-KAURANOLIDE 6-O-GLUCOSIDE	62.3961	52.7464	94.8264	235.794	22.8066	108.911	116.189	90.9333	54.352	160.404	27.2068	153.331	240.852	457.095	151.585	595.87	251.16	490.308	439.747	710.661	99.936	351.782	Up
N-JASMONOYLTYROSINE	106.11	70.2686	161.021	55.1769	35.7478	190.141	117.994	180.979	164.799	106.847	342.592	639.904	319.61	154.626	321.132	413.062	469.982	158.705	248.701	455.999	118.908	352.431	Up
GLUTAMYL-HYDROXYPROLINE	114.064	69.5968	45.9874	12.0983	92.0374	96.6768	97.9596	66.1515	81.6658	133.554	268.801	409.335	365.545	244.232	262.422	157.353	233.624	226.87	420.197	454.233	80.9791	304.261	Up
TODATRIOL GLUCOSIDE	117.316	206.103	54.8944	79.6587	431.873	99.6704	516.544	311.032	211.967	179.795	437.115	406.099	614.229	316.713	314.205	197.093	216.85	504.72	617.153	815.768	220.885	443.994	Up
ARMILLARICIN	123.14	81.7055	83.6225	16.7908	241.337	147.489	178.423	145.855	179.102	122.633	354.24	190.318	322.02	36.0535	224.432	144.752	276.809	430.739	693.527	566.158	132.01	323.905	Up
MACROPHORIN C	459.531	63.4121	170.114	235.796	106.256	66.6957	18.8952	18.9304	72.9413	45.8159	514.204	177.848	476.834	80.2429	83.0439	96.3628	93.3011	566.735	490.248	493.149	125.839	307.197	Up
O-ADIPOYLCARNITINE	97.8435	79.5297	72.5951	54.5295	123.976	68.9366	282.774	122.6	250.352	147.774	732.762	598.229	235.068	180.653	150.233	178.625	191.643	222.496	169.159	360.049	130.091	301.892	Up
(R)-2',4',7-TRIHYDROXY-3',8-DIPRENYLISOFLAVAN	267.941	95.1021	20.382	50.7248	100.671	100.984	67.0655	34.6251	15.513	67.4496	144.938	272.563	103.644	232.06	177.722	282.974	266.789	386.568	347.946	198.318	82.0458	241.352	Up
METANDIENONE	35.8691	41.5823	16.1236	35.0028	47.9089	23.7169	69.6695	43.6726	56.2209	97.4782	246.576	223.811	231.66	107.259	71.1251	95.8962	75.8699	315.495	202.339	363.535	46.7245	193.357	Up
(9R,10S,12Z)-9,10-DIHYDROXY-8-OXO-12-OCTADECENOIC ACID	79.5805	16.9287	9.73552	35.6729	26.204	10.0864	68.0503	43.5248	13.072	34.4052	252.984	358.802	209.695	61.5394	52.6509	26.7849	57.8267	124.028	154.003	430.483	33.726	172.88	Up
PHENYLALANYL-THREONINE	177.591	61.4835	122.762	8.26089	233.214	90.5028	26.4231	60.7025	90.9435	74.6706	90.6979	97.6784	148.53	366.156	95.9143	359.824	198.992	105.931	478.697	246.103	94.6554	218.852	Up
N1-(2-METHOXY-4-METHYLBENZYL)-N2-(2-(5-METHYLPYRIDIN-2-YL)ETHYL)OXALAMIDE	42.5687	30.9626	62.0444	116.167	42.9573	47.2225	96.4732	75.7817	99.4377	45.185	55.4334	372.099	132.591	121.205	325.899	142.405	174.89	40.4568	125.755	242.415	65.88	173.315	Up
N-METHYLETHANOLAMINIUM PHOSPHATE	129.855	144.515	177.958	123.848	54.6577	215.252	12.8523	36.9926	157.764	102.327	163.968	196.538	143.842	86.8249	138.207	235.65	270.397	231.711	363.48	348.428	115.602	217.905	Up
N-(1-DEOXY-1-FRUCTOSYL)ISOLEUCINE	44.6372	30.7546	10.6418	29.6727	33.9683	34.035	62.7094	19.7144	20.9665	41.0259	222.105	235.45	140.872	41.384	86.8327	33.7176	132.207	83.2357	152.26	198.874	32.8126	132.694	Up
P-HYDROXYMANDELIC ACID	10.186	30.8842	118.595	83.0863	6.58838	8.11103	86.5308	12.383	18.8994	41.3649	27.5636	39.0293	176.194	192.327	63.3995	63.8246	81.4576	370.021	195.898	138.158	41.6628	134.787	Up
6-[(2Z)-2-CARBOXY-2-ETHYLIDENEETHOXY]-3,4,5-TRIHYDROXYOXANE-2-CARBOXYLIC ACID	57.8311	9.2701	146.376	10.9598	15.1688	114.476	39.5239	31.7307	25.0832	55.8047	233.15	152.714	62.166	171.227	49.2949	91.7281	224.476	123.435	192.807	75.0938	50.6225	137.609	Up
N-LACTOYL-METHIONINE	38.3852	8.26433	33.9729	19.7621	43.5846	46.5099	20.3886	45.0116	21.901	30.5555	99.3594	112.785	189.407	129.592	66.1322	55.166	68.4425	84.3353	104.839	178.729	30.8336	108.879	Up
L-LYSINE	24.5597	22.9813	15.4168	5.21524	32.8508	19.9443	28.0611	37.174	25.1	30.2573	43.4237	54.0229	56.0262	76.8837	37.0928	36.2938	34.5652	51.0675	47.9974	110.55	24.1561	54.7924	Up
L-PHENYLALANINE	196.634	282.086	119.342	140.132	81.4764	153.885	131.979	165.888	185.85	160.267	51.0274	41.8703	38.6976	43.3205	106.337	73.6068	61.8119	85.6834	67.1554	64.8923	161.754	63.4402	Down
2-ETHYLBENZENETHIOL	1809.92	368.301	255.709	243.137	317.55	299.343	234.681	308.336	247.271	663.854	55.3788	98.0416	82.5981	53.0429	233.605	424.154	72.1962	81.9081	138.361	138.351	474.81	137.764	Down
(卤)-TEMBAMIDE	177.321	322.941	477.025	988.664	447.35	1175.11	25.0887	645.24	456.359	412.233	638.641	37.9647	96.8759	89.8931	109.455	91.6376	381.339	12.8276	34.7436	207.778	512.733	170.115	Down
HISTIDINYL-VALINE	147.452	238.872	791.924	1027.43	601.346	736.242	318.692	1076.15	310.278	138.956	41.6358	80.4201	8.57836	294.277	348.46	248.375	203.698	105.493	363.378	34.9188	538.734	172.923	Down
BENZOYL MESO-TARTARIC ACID	627.145	919.939	831.839	1340.84	856.896	781.83	1037.33	863.314	955.19	445.331	494.348	233.587	449.806	538.46	479.935	365.709	407.941	581.398	344.003	237.746	865.965	413.293	Down
FUSAROCHROMANONE	527.985	579.019	649.462	1693	1089.95	2050.3	90.2417	707.562	483.329	459.29	513.745	146.719	202.58	434.159	400.662	406.534	759.407	72.794	121.84	421.29	833.014	347.973	Down
HYDROXYPHENYLACETYLGLYCINE	1391.82	1663.14	493.097	88.7892	163.425	987.389	692.354	1279.83	2164.44	624.983	149.487	105.758	49.3948	165.166	1101.63	101.789	92.106	313.579	109.737	420.791	954.927	260.944	Down
1-HYDROXY-3,6,7-TRIMETHOXY-2-(2-HYDROXY-3-METHYL-3-BUTENYL)-8-(3-METHYL-2-BUTENYL)-XANTHONE	721.409	812.311	334.341	1058.58	3558.11	905.629	552.937	1400.74	534.912	230.884	23.3439	21.8261	179.606	103.651	297.141	555.005	176.564	888.205	380.39	396.265	1010.99	302.2	Down
TYROSYL-PROLINE	365.609	297.575	1197.3	2935.48	2095.61	196.809	1210.32	358.225	211.698	172.8	114.194	40.2514	152.816	148.423	86.5389	604.425	358.145	40.5763	97.0059	68.3117	904.143	171.069	Down
GAMMA-GLUTAMYLALANINE	1858.33	2556.19	647.17	275.227	1106.3	1670.54	2583.57	1287.27	1579.74	1201.62	417.518	321.891	303.039	308.623	1198.68	868.353	586.917	866.976	620.454	1143.3	1476.6	663.575	Down
ENT-6,16-KAURADIEN-19-OIC ACID	397.368	927.57	1320.6	2410.73	1213.51	3125.03	36.7269	1453.78	768.507	941.413	1381.71	55.2552	86.0631	253.096	306.049	198.915	559.144	16.7456	89.3577	275.592	1259.52	322.193	Down
LISINOPRIL	410.819	1130.96	1927.18	5827.03	870.564	5122.71	1051.82	3146.1	1029.22	2368.32	1773.67	205.972	40.6708	151.307	233.77	217.933	901.155	598.265	169.325	300.277	2288.47	459.235	Down
PHYSAGULIN D	1583.72	2626.86	8096.64	265.717	1661.94	4118.01	898.697	1940.15	2496.33	1982.48	643.096	1433.73	27.2097	244.476	1995.19	631.149	1118.15	186.791	592.35	9.90033	2567.05	688.204	Down
DIHYDROSUBERENOL	6244.64	6277.96	4182.08	664.141	703.053	3965.86	562.881	651.616	877.925	907.742	507.923	2.66963	10.2723	467.406	1642.67	1389.51	1163.39	8.0723	116.727	4.0087	2503.79	531.266	Down
5-METHYLTETRAHYDROFOLIC ACID	4356.53	3099.63	3175.33	3119.55	3984.91	2679.74	3688.77	3301.14	2957.65	3384.07	1806.91	2364.29	92.5765	355.724	2152.58	1609.75	2295.6	645.299	1027.54	347.928	3374.73	1269.82	Down
S-(9-DEOXY-DELTA12-PGD2)-GLUTATHIONE	1972.28	5367.44	2170.76	236.611	2464.7	7626.17	2660.79	2997.11	3114.86	1092.1	63.2972	149.945	671.734	183.68	1697.17	46.9176	213.512	962.334	731.788	1306.17	2970.28	602.655	Down
TETRAETHYLENE GLYCOL	6743.21	5704.97	7720.97	7391.52	6694.95	11070.6	6672.81	7238.02	6531.17	6312.18	4473.99	3739.7	4334.49	4300.28	5304.01	5105.87	5061.92	4687.04	4716.62	3948.94	7208.04	4567.29	Down
FENUGREEKINE	3952.45	4818.12	3946.53	4235.46	3225.86	5122.88	7928.6	3630.48	6031.63	3776.76	2374.82	2157.18	754.543	936.342	3786.16	3371.64	2723.16	1227.19	1162.36	1071.56	4666.88	1956.5	Down
GAYLUSSACIN	3247.9	9034.5	490.022	3583.81	65.6076	2991.59	3554.64	1810.81	11639.4	2918.37	898.443	939.622	77.1361	47.4025	4747.2	47.4179	48.1392	965.898	64.8226	2901.27	3933.67	1073.74	Down
11-HYDROXY-12-METHOXYDIHYDROKAWAIN	8366.02	11524.5	9893.85	10498.8	6273.15	7447.28	9423.81	9193.64	7046.11	8954.92	10874.7	1034.6	5818.25	4474.14	7862.35	5921.52	6480.01	5356.58	2825.88	6751.89	8862.21	5739.99	Down
PE(15:0/20:2(11Z,14Z))	4283.73	3641.85	2783.5	3147.04	3255.13	3101.66	27382.8	2047.06	3007.94	3761.38	2368.95	13879.6	10.2675	44.5791	41.8003	3209.74	2930.33	93.7063	90.272	86.9806	5641.21	2275.62	Down
METHOXAMINE	5887.88	6790.94	8849.72	7785.15	7501.71	8740.64	11937.3	13495.7	8448.83	6185	3896.64	3721.39	4392.02	4717.67	4891.85	5321.18	5417.31	5180.21	5676.13	4434.78	8562.29	4764.92	Down
L-L-HOMOGLUTATHIONE	6263.23	5290.59	7780.6	15958.2	4359.03	3344.97	14085.1	4010.8	7522.45	8115.42	2829.15	2130.3	2358.5	2353.28	2963.8	3737.39	4367.39	1200.05	7542.6	3936.56	7673.04	3341.9	Down
PANTETHEINE 4'-PHOSPHATE	2097.24	1603.7	7152.28	17589.1	12599.9	1380.56	7331.68	2172.91	1354.74	756.246	480.606	214.363	830.262	1107.97	545.905	3757.42	2057.27	251.355	555.307	261.663	5403.83	1006.21	Down
OPHTHALMIC ACID	15109.6	9445.97	16074	6912.47	1729.19	6910.41	8997.93	2088.83	5148.86	1902.51	3090.14	2341.87	1129.84	2064.16	2539.73	1310.54	3610.66	1588.15	2668.58	1464.36	7431.98	2180.8	Down
CARNOSIC ACID	217015	256306	377523	451611	305147	754450	91739.8	391132	279381	406569	568312	338089	351918	275072	317880	150663	452062	196352	254778	563742	353087	346887	Down
FAPY-ADENINE	14780.1	10843.5	13953.2	32091.5	6371.23	9740.11	10994.8	10328.4	6422.81	14542	6452.91	6293.88	2802.21	3475.21	8277.3	8038.27	7756.97	7882.09	7038.21	4295.96	13006.8	6231.3	Down
2-O-P-COUMAROYLHYDROXYCITRIC ACID	615408	1.06995e+06	722091	1.07135e+06	780698	705739	984465	682684	522506	1.85898e+06	1.34876e+06	1.61653e+06	883886	873736	633668	687743	814445	509691	416313	1.15915e+06	901387	894393	Down
CYTIDINE 2'-PHOSPHATE	8341.86	12511.7	19399.6	27842.7	8239.47	13940.6	8681.78	9199.5	4965.21	8685.63	2571.05	3705.65	1895.03	2449.09	4085.07	5809.48	5246.42	2973.09	3708.09	2199.95	12180.8	3464.29	Down
CYTIDINE MONOPHOSPHATE	14152.7	14408.2	15262.7	27882.4	7314.97	15709.9	10145.2	10387.5	9782.46	27481.7	8077.43	8779.53	3186.51	3324.73	6302.18	10041.6	9014.68	4008.84	4983.75	4424.25	15252.8	6214.35	Down
URIDINE 2'-PHOSPHATE	14882.5	4519.95	23370.8	36512	929.377	11143.6	990.859	3964.03	1356.34	10499.5	156.316	1153.08	2421.29	66.2954	490.25	2059.64	936.612	5534.11	65.337	11.8518	10816.9	1289.48	Down
RIBOTHYMIDINE	8505.3	22080.9	8498.27	8552.16	11024.8	19341.2	20397.8	12265.4	19115.9	10654.5	2083.29	2051.8	1038.77	2640.34	7976.86	9174.75	4115.42	4170.94	2655	2440.26	14043.6	3834.74	Down
GLYCYL-TRYPTOPHAN	12362.6	31061.9	19121.3	35048.7	14311.7	20446.6	26133.5	25446.3	25425.2	19984	12914.4	12514.2	437.62	1898.77	18180	28375.7	15978.9	1772	2849.1	945.56	22934.2	9586.62	Down
S-LACTOYLGLUTATHIONE	3533.21	18709.1	28077.2	67817.6	4466.96	6884.09	135588	12532.9	27018.5	15291	15275	4588.74	2395.4	699.559	7677.34	9383.86	6626.26	365.256	5533.64	2179.96	31991.9	5472.5	Down
SORBITAN PALMITATE	49806	59847.8	72590	62407.9	68296.6	72714.8	51102.7	52526.6	55866.8	67633.7	42864.9	24200.1	29411.9	20373.1	34833.9	25464.8	50542.8	33764.7	40020.6	38345.5	61279.3	33982.2	Down
N-GLYCOLYLNEURAMINIC ACID	82183.6	50550	78421.6	115911	5299.15	59611.9	9968.23	27055.7	16246.3	95822.2	4225.73	18162.6	594.211	732.101	9749.9	26938.6	16015.2	567.616	914.571	1145.43	54107	7904.6	Down
5-AMINO-6-(4-HYDROXY-2-BUTENOYL)-2,2-DIMETHYL-4-CHROMANONE	541068	538071	762315	917804	967708	605509	73877.7	310483	384108	487130	750783	356514	446395	508220	543602	671174	577400	133670	233376	718903	558807	494004	Down
ALA-VAL-LYS-ARG	1.04724e+06	934261	688885	804590	791268	729923	901268	610989	480516	1.09268e+06	1.30893e+06	495577	886845	649360	580396	402373	796682	514020	520081	959601	808163	711386	Down
GLUTAMYL-GAMMA-GLUTAMATE	164870	122554	136591	231980	156729	115598	210073	129888	156743	98736.6	40974.8	56932.1	7856.84	39968.1	95256.7	75994.1	88166.8	20042.3	45483	20391.3	152376	49106.6	Down
PHE-TYR-MET	396286	261371	272636	166461	272340	218708	215974	235854	246880	353269	203329	316532	8363.52	51978.8	255767	177175	249803	54477.2	104876	33452.3	263978	145575	Down
ADENOSINE 2'-PHOSPHATE	182387	94532.1	158084	380365	48794	157821	59168.9	94110.4	54790.3	231539	22133	61201	10533.8	10373.7	37976.5	42672.2	41591.7	13751.8	15788.3	18336.5	146159	27435.9	Down
14,15-LEUKOTRIENE C4	263106	547058	353728	42647.7	418424	851019	384130	325190	305467	103227	57861.7	117604	177517	76173.6	447193	16201.1	201574	389062	381374	529751	359400	239431	Down
(R)-HIGENAMINE	573049	667492	658490	842346	861546	771777	110117	500173	635796	664690	609565	474692	565750	511544	443040	843065	603681	163582	243147	585694	628548	504376	Down
1,2,3-TRIS(1-ETHOXYETHOXY)PROPANE	2.55398e+06	2.76391e+06	1.66656e+06	1.85947e+06	1.02752e+06	1.95089e+06	1.06648e+06	1.22097e+06	2.56352e+06	2.64824e+06	3.68198e+06	1.19541e+06	2.59191e+06	1.82964e+06	887613	1.59292e+06	918935	765069	662048	3.95112e+06	1.93215e+06	1.80766e+06	Down
LIPPIOSIDE II	305740	276488	353537	338097	193751	209967	289825	299253	207207	229404	147240	188954	12863.6	69591	269060	333153	244484	57661.2	108541	23557.6	270327	145510	Down
8-HYDROXY-5,6,7,3',4',5'-HEXAMETHOXYFLAVONE	322468	817418	99042.6	16657.7	47609.1	319174	259395	180154	1.03975e+06	358894	120452	155438	31919.4	90510.3	619567	47906	38164.7	126515	62448.1	375457	346056	166838	Down
GLU-GLY-GLU	584149	758086	129793	26753.1	162647	340556	373887	158243	250123	584258	93362.3	83403	67136.1	77370.2	343504	261124	151772	133220	144263	195492	336849	155065	Down
SPHINGOSINE	464956	549239	584948	559925	513002	708056	602711	547532	489407	460156	283958	510588	399882	372277	464529	323631	301708	320998	312416	229951	547993	351994	Down
HYDROXY FARNESYL PHOSPHONIC ACID	395438	361413	511210	902835	442638	1.15408e+06	89185.8	586022	430415	572642	1.06882e+06	152862	347771	208013	246907	262643	498916	120961	147943	416480	544588	347132	Down
BETA-NICOTINAMIDE ADENINE DINUCLEOTIDE PHOSPHATE	1.18474e+06	298449	327540	427216	159965	266362	208298	67378.7	327877	1.80718e+06	227822	341943	55923.9	347176	224438	1.09811e+06	154875	74169.3	60071.4	111458	507500	269598	Down
ALA-CYS-GLU	989158	776120	1.11904e+06	1.52578e+06	611870	553916	1.5566e+06	568420	1.16591e+06	1.60808e+06	678057	676488	568252	530828	658071	824959	897292	246642	1.34829e+06	953898	1.04749e+06	738277	Down
PHOSPHOCREATINE	203234	765779	566579	700143	754315	934365	636583	332073	212961	133228	89601.2	64809.6	78432.1	122896	189349	156151	241609	141390	128426	69322.9	523926	128199	Down
N,N-DIETHYL-4-HYDROXYBENZAMIDE	246218	9.38012e+06	9.5281e+06	1.00892e+07	9.21504e+06	1.43825e+07	8.52772e+06	8.04189e+06	8.34899e+06	8.33394e+06	8.58589e+06	7.35102e+06	8.03415e+06	8.66553e+06	8.99305e+06	7.9137e+06	7.83112e+06	7.59212e+06	7.46629e+06	7.04526e+06	8.60938e+06	7.94781e+06	Down
PRO-SER-SER	2.82373e+06	1.64789e+06	2.85084e+06	1.41123e+06	413451	1.43671e+06	1.61735e+06	393898	1.08946e+06	760290	1.14698e+06	1.41411e+06	359310	601029	927880	466304	1.07297e+06	356286	803578	641321	1.44448e+06	778977	Down
5-AMINOIMIDAZOLE RIBONUCLEOTIDE	3.08964e+06	2.22158e+06	1.69015e+06	1.40026e+06	1.89353e+06	1.50296e+06	2.35277e+06	1.35465e+06	2.15968e+06	2.50125e+06	724467	1.69692e+06	187444	651874	2.29422e+06	1.8975e+06	1.58995e+06	358205	864292	561540	2.01665e+06	1.08264e+06	Down
ADENINE	3.74423e+06	2.901e+06	3.21728e+06	5.5873e+06	1.68866e+06	3.01701e+06	1.05592e+06	1.10005e+06	1.49864e+06	4.39191e+06	2.12422e+06	2.21676e+06	1.52817e+06	941742	1.55468e+06	1.43879e+06	1.42701e+06	910746	880764	3.57926e+06	2.8202e+06	1.66021e+06	Down
GLY-GLU-ALA	1.74836e+06	3.62524e+06	1.4465e+06	1.04738e+06	1.6044e+06	3.22364e+06	2.39285e+06	1.80443e+06	3.4556e+06	2.55935e+06	614930	887890	344186	684641	2.0636e+06	2.44999e+06	1.04935e+06	1.01861e+06	812952	739373	2.29077e+06	1.06655e+06	Down
N-NITROSOPYRROLIDINE	1.21241e+07	1.29824e+06	1.40316e+06	1.82773e+06	1.45821e+06	1.19882e+06	1.28883e+06	1.19841e+06	1.36785e+06	1.63669e+06	1.17651e+06	856702	1.10818e+06	1.22465e+06	1.22741e+06	1.50967e+06	1.3626e+06	1.25858e+06	1.28958e+06	1.04224e+06	2.4802e+06	1.20561e+06	Down
GUANINE	4.34128e+06	2.64045e+06	4.07676e+06	5.07633e+06	1.18438e+06	3.59871e+06	698041	1.67328e+06	1.41649e+06	7.97347e+06	1.38604e+06	2.88967e+06	1.32784e+06	1.24885e+06	1.71308e+06	3.21949e+06	2.03187e+06	1.10011e+06	1.45754e+06	1.76506e+06	3.26792e+06	1.81396e+06	Down
25-HYDROXYCHOLECALCIFEROL	9.70065e+06	1.01894e+07	9.12019e+06	1.00392e+07	1.00757e+07	1.5223e+07	6.49532e+06	1.45148e+07	6.3216e+06	1.40088e+07	1.19611e+07	1.13134e+07	1.19147e+07	1.21802e+07	1.15357e+07	6.67328e+06	6.49087e+06	6.22345e+06	6.43027e+06	5.82591e+06	1.05689e+07	9.05489e+06	Down
GUANOSINE	2.51531e+06	5.78617e+06	3.67934e+06	4.48608e+06	2.34925e+06	3.82548e+06	3.51744e+06	4.07426e+06	4.75869e+06	4.62521e+06	3.18558e+06	3.82958e+06	120461	485239	4.48021e+06	6.98316e+06	3.78583e+06	365978	629039	268659	3.96172e+06	2.41337e+06	Down
2-C-METHYL-D-ERYTHRITOL 4-PHOSPHATE	1.01165e+07	1.32615e+07	1.473e+07	1.60586e+07	1.42053e+07	1.68537e+07	1.37264e+07	1.58546e+07	1.2956e+07	9.03624e+06	6.8721e+06	8.69785e+06	1.04385e+07	1.41041e+07	1.19257e+07	1.31139e+07	1.20034e+07	1.44709e+07	1.47375e+07	1.12652e+07	1.36799e+07	1.17629e+07	Down
3-DEOXY-D-GLYCERO-D-GALACTO-2-NONULOSONIC ACID	9.99896e+06	1.26752e+07	1.23026e+07	1.17808e+07	9.08791e+06	1.15167e+07	1.35226e+07	8.81034e+06	1.26829e+07	1.52909e+07	1.26998e+07	1.55154e+07	946759	5.53546e+06	1.67451e+07	1.90139e+07	1.5074e+07	2.75789e+06	6.97809e+06	1.83285e+06	1.17669e+07	9.70992e+06	Down
PIRBUTEROL	1.34906e+07	5.00022e+06	5.3302e+06	3.52868e+06	4.4523e+06	5.511e+06	7.72845e+06	4.69861e+06	6.42107e+06	9.73692e+06	4.72502e+06	4.67888e+06	2.96143e+06	3.85339e+06	5.19638e+06	4.51375e+06	5.32784e+06	2.26259e+06	4.00978e+06	5.1021e+06	6.5898e+06	4.26312e+06	Down
OLEAMIDE	3.73406e+07	3.9687e+07	3.12891e+07	3.90257e+07	3.52844e+07	3.58522e+07	3.89794e+07	3.78259e+07	2.76346e+07	3.12691e+07	3.17643e+07	6.17127e+07	4.44147e+07	3.83909e+07	4.15385e+07	22552430	1.91784e+07	2.47053e+07	2.27096e+07	1.91293e+07	3.54188e+07	3.26096e+07	Down
ADP	2.0163e+07	1.57933e+07	7.48465e+06	6.44325e+06	9.39257e+06	8.67572e+06	1.01751e+07	5.64111e+06	1.17285e+07	1.5529e+07	1.01779e+07	1.22133e+07	4.85858e+06	4.84759e+06	1.1871e+07	8.07942e+06	1.1138e+07	4.15996e+06	4.33577e+06	6.24843e+06	1.11026e+07	7.79299e+06	Down
N-ACETYLTRYPTOPHAN	3.39427e+07	26107.4	28637.9	54031.6	17702.4	9033.05	11574.1	26099.2	25668.5	23701.5	0	25694.6	9070.7	5237.01	25922.9	20228.5	28136.8	33763.9	8855.96	20201.1	3.41653e+06	17711.1	Down
GLUTATHIONE, OXIDIZED	4.37687e+07	3.64318e+07	4.32736e+07	1.89723e+07	1.64274e+07	1.56399e+07	2.63804e+07	1.05391e+07	2.75028e+07	3.0627e+07	2.53558e+07	3.20038e+07	1.81342e+07	3.6813e+07	1.39796e+07	2.20961e+07	2.1989e+07	6.21736e+06	2.49117e+07	2.0921e+07	2.69563e+07	2.22422e+07	Down
VAL-GLY-ARG	4.30052e+06	6.73415e+06	1.08055e+07	1.39918e+07	8.20624e+06	2.202e+07	1.13509e+06	1.22259e+07	8.3186e+06	1.27694e+07	1.26016e+07	2.54087e+06	2.81432e+06	4.27149e+06	4.77863e+06	4.39693e+06	8.22426e+06	1.22421e+06	2.05288e+06	8.11328e+06	1.00507e+07	5.10184e+06	Down
GUANIDYLIC ACID	1.13619e+07	6.22916e+06	1.01549e+07	9.39817e+06	703097	1.00395e+07	1.16398e+06	3.72988e+06	2.6704e+06	2.21916e+07	928871	5.07418e+06	139363	202123	2.25275e+06	6.76556e+06	3.30878e+06	104594	214912	313510	7.76427e+06	1.93046e+06	Down
ADENOSINE	1.92866e+07	1.36757e+07	1.75259e+07	2.58847e+07	5.97181e+06	1.21541e+07	9.52812e+06	1.04809e+07	7.60555e+06	2.08922e+07	8.03304e+06	1.12233e+07	2.84875e+06	3.54022e+06	1.13375e+07	1.099e+07	9.83929e+06	6.39545e+06	6.73484e+06	4.57896e+06	1.43005e+07	7.55213e+06	Down
ALLOPURINOL	3.98798e+07	4.99065e+07	4.82472e+07	4.57167e+07	3.7784e+07	4.82267e+07	5.73648e+07	3.9064e+07	5.28608e+07	6.33702e+07	5.2465e+07	6.40953e+07	5.36673e+06	2.51907e+07	6.91901e+07	7.68948e+07	6.16848e+07	1.51638e+07	3.23729e+07	1.14971e+07	4.82421e+07	4.13921e+07	Down
UMBELLIFERONE	2.99946e+08	2.92045e+08	290701842	3.08092e+08	2.84471e+08	2.02344e+08	1.65344e+08	1.82634e+08	1.83772e+08	2.26903e+08	2.90893e+08	3.01286e+08	2.92663e+08	2.82325e+08	2.86688e+08	1.84e+08	179356414	1.76094e+08	1.70004e+08	1.7161e+08	2.43625e+08	2.33492e+08	Down
BENSERAZIDE	3.62835e+07	24899729	2.83558e+07	3.25378e+07	2.79978e+07	2.33957e+07	3.04283e+07	2.29181e+07	3.19722e+07	2.48854e+07	1.10476e+07	1.90135e+07	2.22438e+06	1.06594e+07	2.55082e+07	2.06684e+07	2.25669e+07	4.31348e+06	1.08164e+07	6.30295e+06	2.83675e+07	1.33121e+07	Down

## Sheet: S4
Table S4. The 106 metabolites tested in targeted metabolomics.
No.	Abbreviation of metabolites	Deuterium-labeled internal standards
1	17,18-DiHETE	5-HETE-d8
2	6-trans LTB4	5-HETE-d8
3	LTB4	5-HETE-d8
4	14,15-DiHETE	5-HETE-d8
5	14,15-DHET	5-HETE-d8
6	11,12-DHET	5-HETE-d8
7	8,9-DHET	5-HETE-d8
8	5(S),6(R)-DiHETE	5-HETE-d8
9	18-HEPE	5-HETE-d8
10	19(R)-HETE	5-HETE-d8
11	5,6-DHET	5-HETE-d8
12	20-HETE	5-HETE-d8
13	15-HEPE	5-HETE-d8
14	11-HEPE	5-HETE-d8
15	(±)18-HETE	5-HETE-d8
16	8-HEPE	5-HETE-d8
17	12-HEPE	5-HETE-d8
18	(±)17-HETE	5-HETE-d8
19	9-HEPE	5-HETE-d8
20	(±)16-HETE	5-HETE-d8
21	5-HEPE	5-HETE-d8
22	(±)20-HDOHE	5-HETE-d8
23	15-HETE	5-HETE-d8
24	17,18-EEQ	5-HETE-d8
25	(±)16-HDoHE	5-HETE-d8
26	(±)17-HDOHE	5-HETE-d8
27	11-HETE	5-HETE-d8
28	(±)13-HDoHE	5-HETE-d8
29	15(S)-HpETE	5-HETE-d8
30	(±)10-HDoHE	5-HETE-d8
31	8-HETE	5-HETE-d8
32	15-OxoETE	5-HETE-d8
33	14,15-EEQ	5-HETE-d8
34	12-HETE	5-HETE-d8
35	(±)11-HDoHE	5-HETE-d8
36	11,12-EEQ	5-HETE-d8
37	(±)7-HDoHE	5-HETE-d8
38	9-HETE	5-HETE-d8
39	8,9-EEQ	5-HETE-d8
40	5-HETE	5-HETE-d8
41	(±)8-HDoHE	5-HETE-d8
42	12-OxoETE	5-HETE-d8
43	5(S)-HpETE	5-HETE-d8
44	(±)4-HDoHE	5-HETE-d8
45	19,20-EDP	5-HETE-d8
46	14,15-EET	5-HETE-d8
47	16,17-EDP	5-HETE-d8
48	5-OxoETE	5-HETE-d8
49	11,12-EET	5-HETE-d8
50	8,9-EET	5-HETE-d8
51	5,6-EET	5-HETE-d8
52	19(R)-hydroxy PGE2	6-keto PGF1α-d4
53	19(R)-hydroxy PGF2α	6-keto PGF1α-d4
54	6-keto PGF1α	6-keto PGF1α-d4
55	20-carboxy LTB4	6-keto PGF1α-d4
56	TXB3	6-keto PGF1α-d4
57	20-OH-LTB4	6-keto PGF1α-d4
58	8-iso PGF2α	6-keto PGF1α-d4
59	TXB2	6-keto PGF1α-d4
60	11-dehydro TXB3	6-keto PGF1α-d4
61	11-dehydro TXB2	6-keto PGF1α-d4
62	13-HODE	9-HODE-d4
63	9-HODE	9-HODE-d4
64	13-OxoODE	9-HODE-d4
65	9-OxoODE	9-HODE-d4
66	12,13-EpOME	9-HODE-d4
67	9,10-EpOME	9-HODE-d4
68	6-keto PGE1	PGE2-d4
69	PGF3α	PGE2-d4
70	PGE3	PGE2-d4
71	PGD3	PGE2-d4
72	PGF2α	PGE2-d4
73	PGF1α	PGE2-d4
74	PGE2	PGE2-d4
75	PGE1	PGE2-d4
76	15-keto PGF2α	PGE2-d4
77	5(S),14(R)-Lipoxin B4	PGE2-d4
78	PGD2	PGE2-d4
79	15-keto PGE2	PGE2-d4
80	Resolvin-D2	PGE2-d4
81	13,14-dihydro PGF1α	PGE2-d4
82	LTD4	PGE2-d4
83	13,14-dihydro PGE1	PGE2-d4
84	PGG2	PGE2-d4
85	15-keto PGE1	PGE2-d4
86	lipoxin A4	PGE2-d4
87	13,14-dihydro-15-keto PGF2α	PGE2-d4
88	Resolvin-D1	PGE2-d4
89	13,14-dihydro-15-keto PGE2	PGE2-d4
90	13,14-dihydro-15-keto PGF1α	PGE2-d4
91	13,14-dihydro-15-keto PGE1	PGE2-d4
92	LTE4	PGE2-d4
93	13,14-dihydro-15-keto PGD2	PGE2-d4
94	13,14-dihydro-15-keto PGD1	PGE2-d4
95	8-iso PGA1	PGE2-d4
96	PGA2	PGE2-d4
97	PGJ2	PGE2-d4
98	11-deoxy PGF2α	PGE2-d4
99	PGB2	PGE2-d4
100	13,14-dihydro-15-keto PGA2	PGE2-d4
101	15-keto PGA1	PGE2-d4
102	Maresin-1	PGE2-d4
103	15-deoxy-12,14-PGD2	PGE2-d4
104	12-keto LTB4	PGE2-d4
105	N-acetyl LTE4	PGE2-d4
106	15-deoxy-12,14-PGJ2	PGE2-d4

## Sheet: S5
Table S5. The 47 metabolites above the minimum detection threshold of targeted metabolomics in mouse lungs.
Abbreviation of metabolites	LOD（fmol）	LOQ(fmol)	R2	Standard curve
TXB3	12.2605	40.8684	0.998911	y = 7.038569 * x - 0.017442
8-iso PGF2α	12.72	42.4	0.991467	y = 1.916620 * x + 0.018678
TXB2	2.50202	8.34008	0.996223	y = 19.476695 * x + 0.355959
PGE3	2.69653	8.98844	0.997239	y = 3.568227 * x - 0.053436
PGF2α	5.07757	16.9252	0.998781	y = 0.635861 * x + 7.428727E-005
PGF1α	21.4839	71.6129	0.999206	y = 1.207499 * x + 0.024359
PGE2	4.92815	16.4272	0.995953	y = 1.505334 * x - 0.054296
PGE1	0.914012	3.04671	0.991204	y = 12.271666 * x + 0.055274
PGD2	2.3747	7.91568	0.99269	y = 1.289770 * x + 0.007457
15-keto PGE2	25.9344	86.4479	0.995825	y = 1.073567 * x - 0.016202
13,14-dihydro-15-keto PGF2α	13.4556	44.8519	0.995729	y = 0.272399 * x + 0.009829
13,14-dihydro-15-keto PGE1	11.0691	36.897	0.994012	y = 19.332168 * x + 0.096270
13,14-dihydro-15-keto PGD2	1.09787	3.65957	0.990318	y = 46.007967 * x + 0.204509
13,14-dihydro-15-keto PGD1	1.24401	4.14669	0.990494	y = 58.175530 * x + 0.144376
PGA2	1.1033	3.67768	0.995753	y = 3.522531 * x + 0.017296
13,14-dihydro-15-keto PGA2	24.9148	83.0493	0.994058	y = 0.060607 * x - 0.001533
15-keto PGA1	2.63677	8.78924	0.998581	y = 1.923919 * x - 0.031980
17,18-DiHETE	1.20369	4.0123	0.991323	y = 2.513812 * x - 1.011320E-004
LTB4	1.01634	3.38782	0.998262	y = 0.516890 * x + 0.026203
15-deoxy-12,14-PGD2	1.34549	4.48498	0.991002	y = 71.933391 * x + 0.277430
11,12-DHET	2.63234	8.77448	0.997986	y = 0.149241 * x - 0.002457
18-HEPE	4.8893	16.2977	0.992989	y = 0.967443 * x + 0.022035
15-deoxy-12,14-PGJ2	2.73042	9.1014	0.994921	y = 35.930710 * x - 1.468687
15-HEPE	1.10221	3.67404	0.996875	y = 1.147689 * x - 0.030177
11-HEPE	2.48704	8.29015	0.991988	y = 0.596367 * x - 0.017995
8-HEPE	5.03061	16.7687	0.999601	y = 0.565317 * x + 0.004257
12-HEPE	1.187	3.95666	0.997729	y = 0.614934 * x + 7.661888E-004
5-HEPE	2.28921	7.6307	0.998287	y = 0.621136 * x - 0.005477
13-HODE	5.76836	19.2279	0.997869	y = 2.258764 * x - 0.031497
9-HODE	2.1859	7.28635	0.9962	y = 1.984702 * x - 0.021716
(±)20-HDoHE	13.7421	45.8072	0.998174	y = 1.472281 * x - 0.006936
15-HETE	30.078	100.26	0.996689	y = 0.932190 * x - 0.031214
(±)16-HDoHE	1.12341	3.74469	0.99962	y = 1.162912 * x - 4.554024E-004
(±)17-HDoHE	21.188	70.6266	0.998326	y = 0.825980 * x - 0.018533
11-HETE	1.12336	3.74454	0.998642	y = 3.190889 * x - 0.036263
(±)13-HDoHE	1.20178	4.00595	0.9954	y = 1.164679 * x - 0.030295
(±)10-HDoHE	1.28016	4.26721	0.99924	y = 0.643073 * x + 4.661056E-005
8-HETE	2.44331	8.14438	0.999115	y = 0.543632 * x - 0.013287
15-OxoETE	28.1771	93.9236	0.996429	y = 0.449849 * x - 0.007828
12-HETE	5.39214	17.9738	0.99829	y = 0.515790 * x - 0.024017
(±)7-HDoHE	1.17566	3.91886	0.998594	y = 0.583975 * x + 3.833845E-004
5-HETE	1.46037	4.86791	0.999498	y = 0.452974 * x - 0.002075
(±)8-HDoHE	4.75489	15.8496	0.999205	y = 0.593253 * x - 0.004684
12-OxoETE	2.93923	9.79744	0.999315	y = 0.116588 * x + 0.001447
(±)4-HDoHE	1.22791	4.09303	0.999781	y = 0.914739 * x - 0.005570
19,20-EDP	4.98984	16.6328	0.999758	y = 2.028066 * x + 0.010138
LTE4	1.00318	3.34395	0.999003	y = 1.271482 * x - 0.007996

## Sheet: S6
Table S6. The absolute metabolite concentrations of the 47 metabolites tested in targeted metabolomics.
Group	Sample No.	PGD2	PGE3	15-deoxy-12,14-PGD2	PGE1	PGE2	TXB3	PGA2	15-deoxy-12,14-PGJ2	(±)16-HDoHE	(±)20-HDoHE	12-HETE	TXB2	(±)13-HDoHE	15-keto PGE2	8-iso PGF2α	LTE4	9-HODE	13-HODE	(±)4-HDoHE	(±)8-HDoHE	11-HEPE	11,12-DHET	18-HEPE	15-HETE	11-HETE	LTB4	(±)10-HDoHE	12-HEPE	13,14-dihydro-15-keto PGD2	13,14-dihydro-15-keto PGE1	PGF1α	(±)17-HDoHE	15-keto PGA1	PGF2α	8-HETE	15-HEPE	8-HEPE	(±)7-HDoHE	13,14-dihydro-15-keto PGF2α	12-OxoETE	13,14-dihydro-15-keto PGA2	5-HETE	5-HEPE	15-OxoETE	17,18-DiHETE	13,14-dihydro-15-keto PGD1	19,20-EDP
Silica group	1	672.942	339.556	32.1145	764.647	10919.9	17.3655	3590.78	492.469	125.509	188.348	3926.28	829.746	676.613	199.638	145.714	5.59191	4081.66	3159.37	19.8093	34.6733	217.462	43.8541	40.59	5608.03	5400.6	1.91295	16.3063	640.049	205.97	18.4133	173.012	370.53	198.36	1880.99	31.9174	69.3213	0	7.73179	86.7761	91.6078	246.607	190.03	16.3998	74.9972	5.59573	6.2601	0
	2	178.26	165.112	11.829	449.565	6959.51	0	2021.4	215.875	91.9509	168.756	7499.05	334.596	527.384	204.351	44.5663	4.06089	3946.42	2921.65	12.7689	19.0405	131.864	0	12.639	4768.14	3983.04	0.917398	27.7143	1192.91	5.22534	15.3705	123.505	191.768	107.516	1285.17	48.8879	42.8271	4.37981	0	41.6721	87.1039	97.1633	148.044	0	34.7417	4.06294	0	5.52898
	3	535.237	728.725	33.9133	2021.34	23288.1	32.1931	6803.39	405.452	282.655	717.462	11367.4	1654.91	1815.15	362.73	285.683	16.3323	7935.47	5814.79	39.4256	60.7632	571.211	71.8308	118.278	22275.2	13539.6	36.1285	89.6818	2249.46	10.5637	65.5801	508.845	964.081	507.33	4310.82	113.451	390.283	0	28.6168	0	292.63	434.45	671.846	36.6723	227.038	15.2191	0	24.0426
	4	264.613	130.223	18.8715	490.119	6861.92	5.53183	1665.68	147.302	74.5771	233.844	7142.73	586.839	516.659	211.651	85.1139	23.4891	2135.2	2037.55	14.053	11.2525	116.237	28.5079	32.9131	5489.26	4114.04	47.0403	38.6324	1225.06	6.34967	11.3711	113.099	352.038	75.3771	1229.77	25.3932	63.9964	7.03744	12.943	0	237.98	60.9664	394.082	15.8093	48.9538	4.31932	1.01651	4.14391
	5	797.603	532.68	30.1224	1367.57	13499.8	9.45205	3505.34	228.07	83.1802	248.509	6363.55	713.126	585.222	395.818	139.347	27.0688	5130.79	4615.48	23.1338	35.0143	216.324	23.784	52.2957	6806.96	4429.64	17.5694	39.8154	1452.17	16.968	28.4756	172.367	523.9	163.433	1820.25	65.1189	176.411	8.54388	5.70589	54.5345	104.714	137.998	219.287	8.7625	41.7665	6.51101	1.81551	4.01737
	6	704.022	425.317	28.8878	949.085	10165.9	23.7405	2631.56	254.606	121.611	349.989	6160.41	1242.29	962.467	408.316	269.87	3.23154	8115.07	7074.62	19.6147	39.9482	352.295	46.5518	86.4813	8567.7	5900.32	24.9011	34.6666	1982.17	11.3912	36.7561	356.036	411.288	273.126	3110.57	52.7087	305.046	13.2701	0	0	654.1	325.531	131.236	11.4987	125.322	12.871	1.45372	7.70008
	7	775.874	842.167	30.8794	2758.04	26279.8	23.1637	5788.99	214.125	68.4792	182.942	12651.9	1467.19	984.241	544.253	163.82	6.56964	9215.68	8989.67	25.2813	26.7066	354.877	0	63.7684	8828.83	5381.61	7.12562	68.4394	5148.98	20.0536	96.9271	493.246	1249.93	774.87	4401.18	51.6907	288.391	0	11.379	218.304	137.168	887.229	208.592	19.0322	39.5429	11.1987	0	9.64262
	8	624.513	574.08	21.8569	859.858	9479.6	12.4154	2348.56	234.067	143.535	242.642	9735.95	564.882	825.494	139.903	76.8119	18.0605	3871.84	3415.02	11.7201	19.8803	225.54	0	40.0591	4729.08	4354.02	32.0912	51.5686	3712.33	3.27459	8.57791	134.317	443.167	70.3009	1493.6	31.7621	98.2686	7.87414	11.2933	38.8324	130.98	0	430.205	19.3493	14.2657	4.68034	0.886909	5.95176
	9	261.804	427.571	18.915	816.689	10210.1	9.28959	2821.21	234.76	92.3339	222.155	5504.99	357.079	592.014	181.02	66.8232	8.89616	5845.85	5144.95	13.4706	20.622	174.165	16.6272	43.8765	5464.65	3588.46	11.9371	22.1612	1633.6	6.17679	9.95302	163.742	246.82	105.366	1660.87	37.4841	76.372	9.87312	4.88193	52.2853	85.3289	127.303	183.718	10.0551	41.0627	5.21762	0	7.0278
	10	895.498	1065.99	48.564	1752.35	16609.2	37.6026	4858.34	396.862	193.946	563.377	9879.55	1810.14	1669.82	359.163	314.15	38.7103	5225.97	4279.7	21.314	20.807	649.043	27.0921	133.7	13564.2	8318.61	146.748	64.6771	3340.07	8.19904	45.7689	317.171	643.198	504.481	2925.97	70.163	382.875	7.5148	13.8846	86.9599	594.176	449.358	545.518	57.3083	87.1291	11.5176	2.206	10.6033
PBS group	11	56.9797	51.6235	4.14525	276.195	3203.2	4.78369	751.611	57.1815	48.6388	103.617	11124.3	417.434	326.115	55.8474	56.4493	10.6639	2462.51	2177.51	9.35859	6.15664	76.5869	28.7327	12.7414	4213.32	2958.45	16.7303	50.8509	2606.49	0.898417	0	107.042	418.861	32.3651	1115.5	46.0168	98.4782	7.7533	4.66075	0	138.912	0	174.016	0	28.6032	2.04569	0	3.65776
	12	70.1245	61.416	4.04816	221.304	2867.85	3.87135	945.496	87.5154	56.7905	91.966	7564.92	189.698	330.604	101.878	33.5391	20.1485	1849.69	1439.37	4.8659	20.4149	105.927	42.2072	14.6262	3662.62	2855.69	23.3347	14.1742	1352.97	1.70387	0	114.016	137.846	64.0747	1122.98	37.5713	47.8663	6.19792	12.5852	31.1803	60.5841	0	278.398	15.544	60.6818	4.14927	0	4.41584
	13	45.2177	22.5483	4.01199	131.482	1707.21	4.52749	409.176	44.5454	25.4577	66.5754	10329.2	268.009	193.836	48.1491	32.1857	21.1851	1913.61	3259.14	7.33427	5.72066	37.1903	13.0612	11.4477	2402	1844.91	102.259	67.0575	2802.51	2.78094	7.11046	72.1437	289.229	54.9823	760.212	47.9287	56.8951	7.53983	8.1603	51.5513	145.506	61.2267	257.937	9.22345	0	3.45826	2.68733	3.33764
	14	77.9421	51.4691	5.68492	195.298	3011.54	3.40212	972.801	103.336	55.0792	94.7447	13158.3	282.005	335.712	77.4646	45.6533	26.6171	1553.45	1049.16	6.50102	20.247	120.334	28.9026	19.4574	4978.71	3443.24	26.1268	55.2767	2238.62	4.38846	0	115.59	122.781	71.7418	1302.9	50.5329	61.2991	8.44873	0	73.7678	169.757	55.4615	323.536	21.4065	55.2802	6.5084	0	0
	15	80.8572	61.0523	4.52884	249.12	3255.74	4.02804	788.537	63.3387	40.1052	78.4679	15314	321.76	449.381	92.7259	52.5936	32.4437	3395.67	2032.86	11.3087	16.2924	104.919	34.6861	11.1603	3208.19	3039.27	48.2671	69.7012	2855.42	4.2771	8.57046	97.1993	173.057	85.3903	1088.32	80.9905	44.0128	0	19.7305	56.4308	148.268	75.8441	334.966	20.9999	42.7928	2.71187	0	11.334
	16	65.053	78.2317	6.43945	406.968	5124.54	2.9905	1636	140.62	71.4677	188.101	46832.2	461.824	634.788	175.229	81.6114	105.731	4941.66	4173.43	20.1101	18.8382	233.44	94.5577	52.699	7945.52	6311.36	101.328	239.89	15826.2	13.8744	30.6431	336.898	576.291	327.709	3244.38	227.11	138.417	19.7799	66.9312	296.9	1009.94	227.225	653.91	41.2971	38.4073	13.3029	4.93238	7.54632
	17	181.347	205.109	12.8622	803.846	8869.93	8.20399	2279.19	181.93	91.4108	175.201	35323.5	758.852	628.775	419.268	182.932	44.1972	4164.77	3496.66	18.6383	27.8093	309.869	53.4384	47.4611	7380.94	5584.2	66.7092	194.442	13649.1	14.4895	56.6129	317.332	730.973	429.886	3395.25	128.418	282.698	29.4453	33.6244	277.51	345.535	487.002	506.873	24.3444	64.1103	16.3005	4.67066	16.8562
	18	68.4029	81.3282	6.32613	446.027	4692.66	10.0816	1137.09	86.0512	63.2524	204.378	71258.1	497.78	704.387	215.807	103.799	24.5344	2080.63	2251.18	19.591	17.7503	336.448	120.524	59.9662	7383.34	5242.82	112.487	214.396	25810.9	8.57042	48.7422	285.811	351.928	390.461	2759.09	156.681	116.94	19.36	24.5226	186.591	816.067	506.275	419.179	45.7027	49.6284	19.9343	2.35481	37.0099
Fold change (Silica / PBS)		7.07249	6.82978	4.59473	3.58335	3.28171	3.2611	3.2319	2.95463	2.26054	2.48683	0.304334	2.39217	2.03243	2.02759	2.16304	0.425919	1.98565	1.90963	1.64238	1.7336	1.81716	0.4965	2.1767	1.67291	1.50921	0.525092	0.400679	0.269003	4.616	1.77846	1.41371	1.54139	1.52692	1.30474	0.545452	1.78954	0.474951	0.453245	0.475898	0.681807	1.56633	0.847136	0.873357	1.73151	0.949475	0.745023	0.747724
p-value (Student's t-test)		0.001	0.001	0.001	0.001	0.001	0.001	0.001	0.001	0.001	0.003	0.004	0.01	0.016	0.026	0.041	0.033	0.008	0.016	0.021	0.026	0.062	0.075	0.076	0.076	0.076	0.076	0.076	0.076	0.091	0.109	0.11	0.155	0.155	0.155	0.155	0.183	0.195	0.247	0.264	0.286	0.327	0.374	0.45	0.477	0.689	0.71	0.965
Note: (1) The unit of the metabolite concentration is pmol/g; (2) The metabolites marked with red color are significantly differential between silica and PBS group.

## Sheet: S7
Table S7. The pro-inflammatory cytokines used in ELISA.
Name	Specifications
TNF-α	Catalog No. SMTA00B, R&D Systems, Minneapolis, MN, USA.
IL-6	Catalog No. SM6000B, R&D Systems, Minneapolis, MN, USA.
IL-1β	Catalog No. SMLB00C, R&D Systems, Minneapolis, MN, USA.
IL-18	Catalog No. GR3345013-1, abcam, Shanghai, SH, China.

## Sheet: S8
Table S8. Sequences of human and mouse primers used in quantitative real-time PCR.
Human genes and primers		Mouse genes and primers
TBXAS1	F: 5’-TGATGTTTGCTTGGTTGCCTG-3’	Tbxas1	F: 5’-GAGCACTTTTGGGGGACTCA-3’
	R: 5’-CCAGAGTGGTGGTCTTCCAG-3’		R: 5’- CAGGAGGAAAGAGGGTGCTG-3’
PTGDS	F: 5’-AACCAGTGTGAGACCCGAAC-3’	Ptgds	F: 5’-GCTCCTTCTGCCCAGTTTTCC-3’
	R: 5’-TCCACCACTGACACGGAGTA-3’		R: 5’-CCAGGAGGACCAAACCCAT-3’
HPGDS	F: 5’-CACCAGAGCCTAGCAATAGCA-3’	Hpgds	F: 5’-TAGCTGGAAGATACACAGATGG-3’
	R: 5’-AGGCGCATTATACGTGAGCA-3’		R: 5’-CATCTTTTGCATTCCTGTCCCC-3’
PTGES3	F: 5’-CCAAGCATAAAAGAACGGACA-3’	Ptges3	F: 5’-TACCATTGTGTGGGGCGATT-3’
	R: 5’-TGTTCATCATCTTTGCCCTT-3’		R: 5’-CTGGAGCAGTTGCCTAGGAT-3’
β-actin	F: 5’-CACCATTGGCAATGAGCGGTTC-3’	Col1α1	F: 5’-CCTCAGGGTATTGCTGGACAAC-3’
	R: 5’-AGGTCTTTGCGGATGTCCACGT-3’		R: 5’-CAGAAGGACCTTGTTTGCCAGG-3’
		Fn1	F: 5’-CCCTATCTCTGATACCGTTGTCC-3’
			R: 5’-TGCCGCAACTACTGTGATTCGG-3’
		Nlrp3	F: 5’-TGTACCCAAGGCTGCTATCT-3’
			R: 5’-TTGCAACGGACACTCGTCAT-3’
		Caspase1	F: 5’-CTGGGACCCTCAAGTTTTGC-3’
			R: 5’-AGACGTGTACGAGTGGTTGT-3’
		IL1b	F: 5’-CCTCAGGGTATTGCTGGACAAC-3’
			R: 5’-CAGAAGGACCTTGTTTGCCAGG-3’
		β-actin	F: 5’-CATTGCTGACAGGATGCAGAAGG-3’
			R: 5’-TGCTGGAAGGTGGACAGTGAGG-3’

## Sheet: S9
Table S9. The antibodies used in western blot.
Type	Protein	Specifications
Primary rabbit monoclonal or polyclonal antibodies	TXS	at a dilution of 1:200, Abcam, Cambridge, MA, USA.
	PGDS2	at a dilution of 1:200, Abcam, Cambridge, MA, USA.
	H-PGDS	at a dilution of 1:200, Abcam, Cambridge, MA, USA.
	cPGES	at a dilution of 1:200, Abcam, Cambridge, MA, USA.
	NLRP3	at a dilution of 1:500, Abcam, Cambridge, MA, USA.
	Caspase1	at a dilution of 1:500, Abcam, Cambridge, MA, USA.
	IL-1β	at a dilution of 1:800, Abcam, Cambridge, MA, USA.
	COL1	at a dilution of 1:500, Proteintech, Chicago, USA.
	FN	at a dilution of 1:1000, Abcam, Cambridge, MA, USA.
	β-Actin	at a dilution of 1:10000, Abcam, Cambridge, MA, USA.
Anti-rabbit secondary antibody		at a dilution of 1:10000, Invitrogen, Carlsbad, CA, USA.

[truncated: 3 more sheets: S10, S11, S12]
